# Supplementary material for: Application of Indole-Alkaloid Harmaline Induces Physical Damage to Photosystem II Antenna Complexes in Adult Plants of Arabidopsis thaliana (L.) Heynh
Source: J Agric Food Chem. 2023 Apr 7;71(15):6073–86. doi: 10.1021/acs.jafc.3c00531 (PMC10119982; doi:10.1021/acs.jafc.3c00531)
Supplement: Supplementary file 2 — jf3c00531_si_002.xlsx [file jf3c00531_si_002.xlsx]

## Sheet: complete matrix-watering
sample	0microM-1	0microM-2	0microM-3	0microM-4	14microM-1	14microM-2	14microM-3	14microM-4	28microM-1	28microM-2	28microM-3	28microM-4	56microM-1	56microM-2	56microM-3	56microM-4	112microM-1	112microM-2	112microM-3	112microM-4
label	W-Control	W-Control	W-Control	W-Control	W-14µM	W-14µM	W-14µM	W-14µM	W-28µM	W-28µM	W-28µM	W-28µM	W-56µM	W-56µM	W-56µM	W-56µM	W-112µM	W-112µM	W-112µM	W-112µM
(-)-Shikimic acid	0.034973	0.0354703	0.0350563	0.0352931	0.028427	0.0287244	0.0281624	0.0292216	0.030869	0.030834	0.0310864	0.0307875	0.0275947	0.0276735	0.0310423	0.0285465	0.0243585	0.0243402	0.0251958	0.0243236
1_2_4-benzenetriol	0.00521298	0.00481791	0.00451037	0.00478221	0.0048291	0.0045472	0.00434531	0.00426794	0.00441894	0.00446351	0.00444895	0.00432325	0.00451208	0.00412251	0.00443088	0.00412911	0.00464218	0.00451114	0.00503809	0.00450132
1_3-Benzenedicarboxylic acid	0.00790801	0.00570975	0.004981	0.00504418	0.00502473	0.0047192	0.00437476	0.00437627	0.00442124	0.00456052	0.00434916	0.00451706	0.00448492	0.00462854	0.00449397	0.00466096	0.00529729	0.00539325	0.00544031	0.005215
1-methylgalactose	0.102233	0.0972966	0.0992802	0.0973141	0.109411	0.115538	0.113814	0.112702	0.130043	0.12832	0.129177	0.126379	0.137034	0.140233	0.141588	0.140175	0.137261	0.138646	0.140611	0.1363
2-hydroxyglutaric acid	0.0187638	0.0189967	0.0184023	0.0187345	0.0341064	0.0343763	0.0340808	0.0341229	0.0472181	0.0474215	0.0481203	0.0477075	0.0475532	0.0490034	0.0495736	0.0497668	0.05398	0.0550296	0.0552662	0.0555748
2-Hydroxypyridine	0.0413955	0.0505189	0.0205614	0.0541739	0.0396591	0.0415099	0.0367559	0.0377114	0.0451409	0.0389998	0.0418522	0.0424752	0.0456905	0.0433966	0.0499557	0.0492591	0.0150738	0.0501192	0.0463333	0.0463419
2-ketoglucose dimethylacetal	0.0111725	0.0113415	0.011495	0.0116286	0.0140114	0.0142143	0.0144143	0.014204	0.0144624	0.0140737	0.0139142	0.0137966	0.0231041	0.024078	0.0234961	0.0243328	0.017058	0.0175704	0.0173034	0.0175426
3_4-Dihydroxybenzeneacetic acid	0.0030886	0.00244368	0.00224469	0.00227135	0.00211604	0.0018478	0.00174334	0.00170811	0.00161676	0.00160086	0.00155101	0.00143505	0.00145475	0.00135143	0.00135452	0.00135368	0.00139922	0.00144078	0.00143029	0.00128824
3_4-dihydroxycinnamic acid	0.526768	0.35464	0.304163	0.278443	0.249648	0.215712	0.189772	0.176729	0.164954	0.161667	0.148595	0.136898	0.131574	0.12604	0.123867	0.113561	0.119784	0.117435	0.112347	0.105469
3-aminoisobutyric acid	0.0355326	0.0364807	0.0354708	0.036535	0.0358003	0.0368693	0.036728	0.0360005	0.0348285	0.0342529	0.0334713	0.0338113	0.0332537	0.0339987	0.0341912	0.0350055	0.0328929	0.0342263	0.0344765	0.0341943
3-Aminopropionitrile fumarate	6.252	6.20843	6.39326	6.22202	5.74511	5.88163	5.72888	5.75964	5.8663	5.90548	5.87767	5.88673	4.99578	5.08018	4.98593	4.98018	5.12987	4.83794	4.9651	4.91565
4-Hydroxybenzoic acid	0.00162495	0.0023278	0.0027492	0.0032315	0.00389025	0.00523529	0.00607318	0.00718437	0.00771932	0.00727637	0.00770391	0.0076437	0.00822924	0.00839426	0.00900422	0.00865747	0.00979891	0.00944689	0.0096149	0.00861653
4-hydroxybutyric acid	0.0619337	0.0644176	0.0685748	0.0693585	0.0768834	0.0812586	0.087139	0.090176	0.0925773	0.0928927	0.100752	0.104914	0.115565	0.121804	0.127734	0.132245	0.140698	0.143157	0.153088	0.156053
4-Hydroxypyridine	0.010205	0.0109449	0.0100257	0.0112483	0.00901825	0.0094644	0.00885105	0.00964814	0.00894647	0.00896174	0.00836247	0.00888633	0.00914387	0.00950783	0.0102007	0.0101235	0.00944143	0.00977591	0.00958682	0.0101776
5_6-Dihydrouracil	0.394423	0.403853	0.406298	0.403123	0.393525	0.391733	0.395654	0.395099	0.336008	0.328657	0.339557	0.34174	0.280937	0.27901	0.299167	0.300471	0.231117	0.239477	0.242418	0.243034
6-deoxyglucose	0.0066208	0.00696882	0.00669638	0.00696699	0.00635016	0.00627918	0.00633527	0.00627276	0.00546683	0.00548933	0.00532011	0.0051665	0.00500914	0.00501385	0.00499384	0.00492977	0.00342058	0.00341304	0.00340334	0.00343172
6-Hydroxynicotinic acid	0.00697513	0.00690307	0.00679222	0.00688912	0.00559341	0.00566041	0.00549236	0.00570617	0.00425878	0.004221	0.00415794	0.00420123	0.00531895	0.00517029	0.00540261	0.00551204	0.00560572	0.00552785	0.0056324	0.00520445
Adonitol	0.230696	0.236716	0.23191	0.228541	0.409343	0.384387	0.402832	0.412378	0.311181	0.303944	0.312788	0.313422	0.400448	0.373948	0.428725	0.387838	0.320363	0.31107	0.331486	0.254908
Alanine	0.0022769	0.00264745	0.00297123	0.00325981	0.0034745	0.00379249	0.00435393	0.00502661	0.00970687	0.0106632	0.0113747	0.0120174	0.015858	0.0173751	0.0194278	0.0194835	0.053328	0.0560856	0.0592045	0.0621096
Allose	2.70265	2.6767	2.71159	2.66208	1.50523	1.52464	1.52411	1.54131	1.33881	1.30036	1.29948	1.31982	1.08231	1.08958	1.08306	1.10632	0.519849	0.524105	0.523619	0.5227
alpha-Ketoglutaric acid	0.0051785	0.00529971	0.00473602	0.00470462	0.00537828	0.00569798	0.00602385	0.00579088	0.00810253	0.00812824	0.0082165	0.00836043	0.00790119	0.00855217	0.00854282	0.00845085	0.0103652	0.0105849	0.010707	0.0107893
alpha-Lactose	0.00244885	0.00251471	0.00218391	0.00127549	0.00326932	0.00306197	0.00339221	0.0035211	0.00173493	0.0011348	0.00116039	0.00115434	0.00365125	0.00293985	0.00522218	0.00333088	0.00987181	0.00563843	0.0110121	0.0102948
Benzoic acid	0.00424226	0.0047719	0.00478884	0.00643691	0.00759815	0.00706744	0.00431122	0.00541225	0.00400431	0.0056963	0.00503977	0.0063031	0.00603216	0.00716062	0.00476108	0.00614283	0.00530259	0.00638514	0.00582463	0.00720732
beta-Alanine	0.142718	0.146435	0.144281	0.146114	0.14727	0.145277	0.145715	0.14828	0.144314	0.139303	0.140103	0.14058	0.140132	0.140702	0.145924	0.144968	0.144852	0.15159	0.148245	0.149075
beta-D-(+)-Glucose	3.96333	3.99597	4.11096	3.99359	3.73808	3.78363	3.70454	3.72767	3.72701	3.76849	3.73698	3.74137	3.59575	3.70871	3.59704	3.59837	3.04391	2.93189	2.94114	2.9667
beta-Lactose	0.0124288	0.0150146	0.011869	0.0106842	0.0136735	0.0135092	0.0132728	0.0129106	0.00969176	0.00915554	0.00960491	0.00999117	0.0100984	0.0098963	0.0104537	0.0107527	0.00547876	0.0051324	0.00547501	0.00501274
beta-mannosylglycerate	0.0182865	0.0174693	0.0174017	0.0178624	0.0318035	0.0314122	0.0314383	0.0319567	0.0204443	0.0193392	0.0200982	0.0193376	0.020495	0.0198013	0.0211934	0.0213257	0.0241733	0.0241116	0.0248769	0.0230867
Caffeic acid	0.0143814	0.00910786	0.00759924	0.00726713	0.0065204	0.00553111	0.00484375	0.00470729	0.00429025	0.00456289	0.0039217	0.00362659	0.00353078	0.00340824	0.00334242	0.00315597	0.00313795	0.00320728	0.00303737	0.00292326
cis-sinapinic acid	0.0222611	0.0207278	0.0169419	0.0185943	0.0174903	0.0163462	0.0169407	0.0180238	0.0159631	0.0171977	0.0162175	0.0170921	0.0123197	0.0106288	0.0134339	0.0132398	0.00977535	0.0108121	0.0122492	0.00835326
citraconic acid	0.000171534	0.000490422	0.000160011	0.000129288	0.0169294	0.000153037	0.0165883	0.0155056	0.000108232	0.000217325	0.000227668	0.000339596	8.43749e-05	0.00678365	0.000173708	0.000210366	0.00686452	0.0086725	0.00995239	0.00938749
citric acid	0.755454	0.755091	0.734739	0.710644	1.12132	1.13634	1.17599	1.19646	1.7375	1.73984	1.82166	1.80545	1.95758	2.11955	2.15241	2.12473	2.11177	2.05453	2.12634	2.10793
D-(-)-Arabinose	0.0424846	0.0435367	0.0432289	0.043304	0.0985788	0.100776	0.101527	0.101801	0.129253	0.128813	0.130092	0.129857	0.117612	0.120995	0.121891	0.121829	0.0562022	0.0572563	0.0576002	0.0574306
D-(-)-Fructose	10.9523	9.51917	11.2739	9.62774	10.8035	10.7957	10.8773	11.003	12.7026	12.7572	12.6736	12.7187	11.944	10.6303	10.1912	12.0069	5.38924	5.23252	5.28969	5.26778
D-(-)-Mannitol	0.00364908	0.00337606	0.00340689	0.00344526	0.00245683	0.00249836	0.00251158	0.00267994	0.00250122	0.00250068	0.00232886	0.00229157	0.0208318	0.0215321	0.0213877	0.0217019	0.0091587	0.00929219	0.00920391	0.00948851
D-(+)-Galactose	1.45569	1.45144	1.46024	1.46706	1.67672	1.71844	1.70357	1.74822	1.36506	1.35947	1.33182	1.35178	1.32824	1.33152	1.33597	1.32054	0.706825	0.715083	0.711801	0.697261
D-(+)-Maltose	0.00173796	0.0130573	0.013439	0.0101976	0.0103298	0.0138116	0.0094958	0.00952459	0.0102732	0.00455846	0.00485153	0.00546025	0.00530852	0.00398116	0.00425886	0.00437507	0.00516849	0.000330719	0.00102707	0.00146004
D-(+)-Trehalose	0.000719445	0.00842225	0.00872662	0.00756359	0.0073118	0.0108596	0.00878257	0.00894014	0.00918706	0.00854873	0.00835913	0.00841261	0.00833119	0.00909359	0.0093921	0.00883016	0.010101	0.00604223	0.00737902	0.00676197
D-(+)-Xylose	0.00407759	0.00433874	0.00405944	0.00427979	0.00889801	0.00872781	0.00885971	0.00883981	0.0115716	0.0111692	0.011522	0.0115996	0.0105998	0.0107922	0.0109615	0.0111066	0.00524401	0.00550977	0.0053739	0.00541104
dehydroascorbic acid	0.666233	0.665583	0.654976	0.663784	0.308901	0.309618	0.304867	0.307612	0.263167	0.256626	0.256214	0.254403	0.28162	0.295094	0.288015	0.290692	0.210708	0.213447	0.214139	0.205403
D-Glucose	0.0296757	0.0263386	0.0239488	0.0221739	0.0321867	0.0319321	0.0331184	0.0326265	0.0563649	0.0561893	0.0584327	0.0550017	0.0428996	0.0412337	0.0559842	0.0454191	0.042822	0.0428462	0.0453574	0.0421979
DL-beta-Hydroxybutyric acid	0.00634781	0.00771596	0.000677256	0.00706336	0.00716031	0.00703026	0.00671703	0.00651067	0.00716221	0.00703534	0.000156816	0.00644384	0.00817904	0.00715016	0.00839846	0.00786144	0.00872487	0.00770329	0.00833605	0.007186
DL-Malic acid	3.90288	3.85767	3.96597	3.93107	3.79788	3.83779	3.79839	3.81781	4.13904	4.17146	4.12903	4.14324	3.92051	4.02387	3.94906	3.91221	3.6556	3.51129	3.53428	3.52489
D-Lyxose	0.00232011	0.00232336	0.00232646	0.00222732	0.00364821	0.00357218	0.00362311	0.00360847	0.00352193	0.00354218	0.00352148	0.00357923	0.00519738	0.00521389	0.00517574	0.00532611	0.0054007	0.00550294	0.00531757	0.00551328
Docosane	0.000336669	0.000143768	0.000122036	0.000189352	0.000157567	0.000133454	9.80168e-05	0.000170728	0.000117203	0.000113637	0.000125257	0.000113973	0.00013848	7.73006e-05	0.000135416	0.000211954	7.38758e-05	0.00015469	0.000112695	0.0001473
D-Xylulose	0.00303661	0.00291853	0.00281575	0.00283731	0.00647556	0.00664029	0.00679144	0.00679886	0.00409376	0.00394354	0.00394574	0.00405232	0.00413841	0.0044115	0.0045115	0.00446427	0.00558352	0.00562299	0.00562568	0.00575833
erythronic acid	0.0152971	0.0158215	0.0152625	0.0153107	0.0180429	0.0178909	0.018288	0.0184624	0.0167768	0.0167948	0.0161338	0.0161071	0.0213374	0.0213126	0.0222097	0.0224527	0.0194007	0.0207091	0.0214684	0.0204573
erythronic acid lactone	0.00947098	0.00964536	0.00937993	0.00951885	0.0107057	0.0108576	0.0105254	0.0109806	0.0102951	0.00978897	0.00985387	0.00941563	0.0118996	0.0112588	0.0122361	0.0120963	0.00871054	0.00911956	0.00892133	0.00876656
Ethanolamine	0.443951	0.439094	0.43494	0.440632	0.513546	0.520297	0.505117	0.508522	0.665552	0.642258	0.641851	0.64203	0.443787	0.454782	0.462486	0.452917	0.375073	0.371683	0.370449	0.367275
ferulic acid	0.00525525	0.0034734	0.00292791	0.00314052	0.00308462	0.00271076	0.00282659	0.00284393	0.00257807	0.00254042	0.00260534	0.00258582	0.00273874	0.00255303	0.00261076	0.00263754	0.00298908	0.00302781	0.00311977	0.00304765
GABA	0.104019	0.105211	0.103493	0.106028	0.14259	0.142383	0.142332	0.146582	0.23531	0.229154	0.227134	0.228581	0.2645	0.268146	0.281876	0.272489	0.389038	0.42529	0.426644	0.420788
galactonic acid	0.123302	0.128389	0.126967	0.127121	0.181154	0.185607	0.187651	0.185896	0.226826	0.223122	0.226597	0.225835	0.250927	0.258551	0.271086	0.258357	0.0779075	0.05088	0.0661109	0.0579003
Gentisic acid	0.00329774	0.00297705	0.00284385	0.00310672	0.00448076	0.00434726	0.00451895	0.00464475	0.00486402	0.00545366	0.00540594	0.00570969	0.0060682	0.00612096	0.0062866	0.00656788	0.00848911	0.00907014	0.00899319	0.00846519
glucoheptulose	0.0356772	0.0352904	0.0354243	0.0404976	0.037242	0.0391171	0.0430398	0.045644	0.0396904	0.0423656	0.0372396	0.0406695	0.036171	0.0434722	0.0397393	0.0442809	0.0305272	0.0430242	0.0322004	0.0322888
Gluconic acid	0.00502294	0.00431683	0.00450879	0.00456222	0.0170128	0.0171917	0.0175531	0.0178974	0.0137812	0.013578	0.0134703	0.0133492	0.0242879	0.0247809	0.0270411	0.0255128	0.0188345	0.0187206	0.0195206	0.0192758
Glucose	8.61292	8.65518	8.87901	8.65068	8.09072	8.20826	8.0731	8.1161	8.04493	8.13631	8.0596	8.07577	7.62511	7.86872	7.69561	7.66618	5.85062	5.72472	5.75384	5.80201
glucose-1-phosphate	0.310322	0.317267	0.312238	0.297722	0.55876	0.518191	0.541493	0.552667	0.415615	0.406911	0.421642	0.419179	0.545624	0.508025	0.592606	0.528616	0.430885	0.417622	0.449363	0.338288
glutamate	0.0577637	0.0485686	0.0419482	0.0308658	0.0269256	0.0214914	0.0198822	0.0162601	0.0301865	0.0709795	0.0736925	0.0763936	0.0849865	0.0869979	0.0211084	0.0974838	0.026156	0.0456323	0.042583	0.0397531
Glutaric acid	0.000921391	0.000815579	0.000764037	0.000815987	0.000944924	0.000952301	0.00101148	0.000923958	0.000975235	0.0011443	0.00106882	0.00105127	0.00112213	0.00110559	0.0012272	0.00119938	0.00174776	0.00173717	0.00184419	0.00178005
Glycerol	0.0500682	0.0558466	0.0560363	0.0590772	0.0829559	0.075525	0.0734843	0.0749931	0.0945127	0.0968786	0.0952305	0.0982327	0.103493	0.111525	0.101347	0.103227	0.122573	0.123743	0.118996	0.120871
glycerol-3-galactoside 2	0.16186	0.15636	0.156367	0.159593	0.209136	0.206555	0.208024	0.219373	0.179261	0.176591	0.181318	0.177566	0.212506	0.2164	0.221451	0.224062	0.0856915	0.0854117	0.0856382	0.0824246
glycerol-alpha-phosphate	0.00878624	0.00951683	0.00883749	0.00865573	0.0121046	0.011714	0.0130229	0.0121761	0.0196265	0.0185485	0.0196306	0.0199037	0.0291386	0.029234	0.0356655	0.0321207	0.0491626	0.0560317	0.0626165	0.0593923
Glycine	0.056508	0.0570126	0.0552894	0.0558988	0.0543582	0.0547406	0.0537995	0.0538639	0.151908	0.148207	0.149818	0.147017	0.0628209	0.0629094	0.0687695	0.0630342	0.0934591	0.0898839	0.0948269	0.0881948
Glycolic acid	0.0160942	0.000548059	0.0113038	0.00861505	0.00880825	0.00198766	0.00786074	0.00885734	0.00801366	0.00710372	0.00819689	0.00775736	0.00802103	0.00555807	0.00869917	0.00935813	0.009123	0.00880147	0.00703181	0.00609775
Gly-Gly	0.0107808	0.0111012	0.0106921	0.0110365	0.0113689	0.0114145	0.0112711	0.0112726	0.0103133	0.00939805	0.00946623	0.00960314	0.00941213	0.00941412	0.00982987	0.00957622	0.00662293	0.00795222	0.00789926	0.0080016
Gulonic acid	0.00584773	0.00519269	0.0051423	0.00524701	0.00848921	0.0088034	0.0088287	0.00912191	0.0109647	0.0108123	0.0106748	0.0107872	0.0141215	0.0137065	0.0146504	0.0142404	0.0116625	0.0120275	0.0123433	0.0120759
Heptadecanic acid	0.00133561	0.00102759	0.00190487	0.00217878	0.00172095	0.00161873	0.00175702	0.00120858	0.000349444	0.000601252	0.000581616	0.0017918	0.00140597	0.00124694	0.00132849	0.00140595	0.000547973	0.000645188	0.000524867	0.000525369
Hydroxylamine	0.385131	0.385775	0.367851	0.370128	0.441638	0.442029	0.433061	0.458104	0.438315	0.431468	0.404626	0.38834	0.417826	0.377928	0.398165	0.420941	0.392757	0.389622	0.391044	0.383658
Icosanoic acid	0.00126894	0.00106327	0.00109689	0.00126698	0.000994277	0.000965607	0.00076538	0.000752273	0.00122095	0.00119283	0.000938542	0.00103952	0.00118604	0.00121774	0.00138333	0.00137684	0.0017107	0.00199981	0.00203774	0.00184261
Inositol	1.08814	1.10807	1.09862	1.10898	0.823345	0.825946	0.810848	0.842878	0.829612	0.81773	0.821455	0.808494	0.958172	0.964395	0.986166	0.962243	0.86458	0.857144	0.85473	0.843167
inositol-4-monophosphate	0.0021454	0.00252115	0.00286765	0.00333787	0.00344524	0.00372597	0.00305771	0.0035258	0.00337538	0.00372334	0.00380053	0.0038166	0.00336075	0.00315644	0.0033298	0.00354203	0.00300651	0.00309442	0.00303174	0.00239962
isocitric acid	0.0104491	0.0107436	0.0103472	0.010188	0.0303377	0.03053	0.0308622	0.0305591	0.0284227	0.0284004	0.0280715	0.0272068	0.0325335	0.0322738	0.0332107	0.0328382	0.0232504	0.0246352	0.0238856	0.0247715
isohexonic acid	0.00819885	0.00683033	0.00674475	0.00689698	0.0232671	0.0227271	0.0235405	0.0239501	0.0150075	0.0146476	0.0147752	0.0150294	0.0194401	0.02005	0.0211208	0.0202856	0.0352266	0.0356598	0.0370919	0.0357535
Isopropyl-beta-D-thiogalactopyranoside	0.00995139	0.0110557	0.0142878	0.0137345	0.00889801	0.00605776	0.00583483	0.0077476	0.00421136	0.00306792	0.00230277	0.0036722	0.00499499	0.00349228	0.00449308	0.00347512	0.00219976	0.00243365	0.00233126	0.00123391
isothreonic acid	0.0538111	0.0540414	0.0537065	0.0541701	0.0547972	0.0545002	0.0552582	0.055285	0.060579	0.0575965	0.0592998	0.0596485	0.0503302	0.0496033	0.0504965	0.0499461	0.0275878	0.0269474	0.0279695	0.0269169
itaconic acid	0.0130932	0.0132678	0.0129642	0.0135178	0.0158684	0.0164901	0.015874	0.0153426	0.0208712	0.0219673	0.0219032	0.0205126	0.0258861	0.0233885	0.0266234	0.0245433	0.0276609	0.0270235	0.0273772	0.0244299
L-(-)-Malic acid	4.71024	4.71959	4.82871	4.7699	4.55861	4.61544	4.55039	4.55379	4.83039	4.87805	4.84131	4.84601	4.66148	4.80387	4.69848	4.65835	4.6975	4.37624	4.41917	4.40192
L-(-)-Proline	0.00105934	0.00120917	0.00121502	0.00124639	0.00122082	0.00114057	0.00123212	0.00127024	0.0015997	0.00151263	0.00156518	0.00150931	0.00138932	0.00138673	0.00145	0.00142744	0.00148771	0.00177373	0.00150778	0.00168635
L-5-Oxoproline	0.579566	0.595591	0.603574	0.643096	0.517874	0.524513	0.533912	0.580345	0.900927	0.893177	0.917949	0.926746	0.939798	0.974508	1.04102	1.0293	1.81652	1.86608	1.8815	1.89143
Lactic acid	0.0263131	0.0206053	0.0252826	0.012569	0.00216856	0.00908477	0.0118365	0.0172511	0.000325447	0.00172198	0.000863201	0.000730438	0.00652159	0.000935447	0.00696678	0.00847035	0.0548464	0.00661389	0.002509	0.000593245
L-Alanine	0.0382737	0.0382661	0.0368405	0.0363958	0.0308295	0.0298711	0.0307566	0.0295911	0.0746802	0.0706536	0.0746141	0.073831	0.0755088	0.0739875	0.0816599	0.0760557	0.152967	0.143116	0.14573	0.141936
L-Ascorbic acid	2.3987	2.51609	2.54225	2.40379	3.0209	3.07005	3.01835	3.05193	2.99009	3.01326	2.97137	2.98842	2.74746	2.82027	2.75849	2.76168	1.45759	1.45216	1.47456	1.45892
L-Asparagine	0.000214325	0.000235505	0.000322837	0.000274754	0.000191424	0.000220802	0.000169439	0.000212301	0.000431513	0.000301657	0.000358748	0.000407909	0.00115644	0.000979324	0.00140812	0.00109885	0.0085453	0.00901692	0.0094615	0.00898292
L-Aspartic acid	0.0388791	0.0374751	0.0346448	0.0350371	0.0732296	0.0576128	0.0627047	0.0511757	0.0972024	0.0839594	0.0952654	0.0892091	0.102149	0.0908709	0.129838	0.102418	0.222852	0.235746	0.246364	0.240135
Lauric acid	0.00194097	0.00146691	0.00120295	0.00153871	0.00210232	0.00175789	0.00135508	0.00136839	0.00201084	0.00229173	0.00209786	0.00236533	0.0018444	0.0019829	0.00157789	0.00170816	0.00117604	0.00145989	0.00124251	0.0013848
levoglucosan	0.0295236	0.0297485	0.02696	0.0260013	0.0400621	0.038567	0.041367	0.0409658	0.033475	0.0323417	0.0346199	0.0345636	0.0483698	0.0474727	0.0565874	0.0494782	0.0466082	0.0458673	0.0478432	0.0400936
L-Glutamic acid	0.23138	0.230033	0.196227	0.192896	0.193798	0.154186	0.170804	0.13071	0.198689	0.161091	0.167111	0.153578	0.18553	0.152824	0.248519	0.18469	0.289588	0.456792	0.372908	0.375033
L-Glutamine	0.00524049	0.00541193	0.00557215	0.00836279	0.00325017	0.00274427	0.00286722	0.00279231	0.00556335	0.00555609	0.00553404	0.00524258	0.00953423	0.0081045	0.0115747	0.00953334	0.0181763	0.0234393	0.0208913	0.0188998
L-Iditol	0.0497216	0.0495315	0.0497105	0.0492509	0.0393583	0.0383489	0.0383196	0.0389264	0.0290469	0.028116	0.0282851	0.0284464	0.0169358	0.0175193	0.0176651	0.0176379	0.0141626	0.01436	0.0145465	0.0144729
L-Isoleucine	0.00685849	0.00676222	0.00669685	0.00650781	0.00718158	0.00734266	0.00747946	0.0077333	0.0151504	0.0150399	0.0152546	0.0151583	0.0170623	0.0170776	0.0180412	0.0172129	0.0418943	0.0392908	0.0404207	0.0397911
L-Pyroglutamic acid	0.58139	0.597574	0.605714	0.64502	0.5191	0.526438	0.53597	0.582551	0.903932	0.895954	0.921046	0.929497	0.942764	0.978183	1.04516	1.03211	1.82063	1.87006	1.88509	1.89606
L-Rhamnose	0.0096817	0.00990977	0.00985242	0.0128091	0.0141643	0.015333	0.0137295	0.0155881	0.0193664	0.0206696	0.0194233	0.0202386	0.0221351	0.0232721	0.0293604	0.0316897	0.0127287	0.0333752	0.0302681	0.0330036
L-Serine	0.0887098	0.0809799	0.0756749	0.0609337	0.0390152	0.0340211	0.0377522	0.0336707	0.104355	0.090882	0.107187	0.100602	0.10143	0.0970423	0.102883	0.0883757	0.301839	0.258326	0.287485	0.270626
L-threonic Acid	0.161289	0.161439	0.160368	0.163799	0.259839	0.265062	0.26256	0.264422	0.245123	0.241623	0.242636	0.242673	0.000332839	0.359114	0.368502	0.363193	0.259911	0.262383	0.268831	0.265323
L-Threonine	0.0151097	0.0149185	0.0140267	0.0137115	0.0113194	0.010333	0.0118935	0.0109397	0.0240178	0.0229947	0.0251569	0.0245264	0.0323471	0.0300609	0.0348006	0.0308461	0.0884619	0.0820914	0.0862685	0.0856336
L-Valine	0.0223283	0.0228175	0.02198	0.0221478	0.0229436	0.023492	0.0233573	0.0235589	0.0407925	0.0407433	0.0404988	0.0404508	0.0457324	0.0466413	0.0475584	0.0469466	0.0949217	0.0875694	0.0887682	0.0871726
Maleic acid	0.232306	0.278171	0.283902	0.319748	0.30013	0.276854	0.277418	0.275852	0.345157	0.363407	0.346749	0.342374	0.317894	0.292593	0.313539	0.303241	0.300437	0.289772	0.284832	0.263354
Mesaconic acid	0.00553694	0.0058979	0.00595218	0.00673357	0.00943673	0.00963631	0.00982467	0.0101721	0.0073831	0.00717595	0.00717443	0.0071858	0.00887006	0.00914962	0.0101668	0.00951226	0.0137815	0.0139565	0.0150462	0.0137132
methanolphosphate	0.0044706	0.00428708	0.00408434	0.00407896	0.00434186	0.00424453	0.00403883	0.00402098	0.00784581	0.00745767	0.00738094	0.00746052	0.00531495	0.00547569	0.00533373	0.00531658	0.00550984	0.0056266	0.00566488	0.00565413
Methylsuccinic acid	0.0886742	0.0885815	0.00893219	0.00993559	0.00862876	0.00826565	0.00818316	0.00780366	0.0729995	0.00862903	0.00878233	0.00902876	0.00857588	0.070747	0.00880608	0.0733432	0.0120658	0.011095	0.0115331	0.0113985
Myo-Inositol	1.08831	1.11133	1.10223	1.11161	0.821031	0.827277	0.812454	0.845096	0.835155	0.822863	0.821455	0.813081	0.958639	0.963436	0.980966	0.96085	0.855689	0.851366	0.849383	0.839756
Myristic acid	0.00335927	0.00211366	0.0017305	0.0027242	0.00239167	0.00218694	0.00180913	0.00168115	0.00247042	0.00335362	0.0028479	0.00290553	0.00234865	0.00273587	0.00259177	0.00257163	0.00238161	0.00334916	0.00302956	0.00332424
N-Acetyl galactosamine	0.0639104	0.0909382	0.090479	0.0913348	0.0598984	0.0616028	0.0612235	0.0631466	0.0467838	0.0465282	0.0442403	0.0459574	0.0365629	0.038337	0.0360145	0.0375229	0.0149453	0.0143547	0.0130225	0.0133567
n-acetyl-d-hexosamine	0.152992	0.147331	0.145991	0.14557	0.0968496	0.0955497	0.0968238	0.0997707	0.0737214	0.071653	0.0134605	0.0721506	0.055954	0.0574166	0.0581682	0.0560187	0.0193414	0.0195594	0.0201526	0.0198007
N-acetylmannosamine	0.238403	0.227573	0.224211	0.230027	0.230063	0.236321	0.225954	0.234088	0.248128	0.245451	0.24441	0.253479	0.224474	0.243196	0.232804	0.235489	0.160582	0.170108	0.164029	0.169731
Neokestose	4.49159	4.96901	4.96285	4.94446	4.12443	4.09718	4.16346	4.17339	3.1707	2.99884	3.01179	3.1632	2.54949	2.6103	2.59449	2.67964	2.06969	2.13017	2.12801	2.08333
Nicotinic acid	0.0108555	0.0116304	0.0109855	0.0113796	0.0134828	0.0134619	0.0132356	0.0135233	0.0151984	0.0155508	0.0152328	0.015149	0.0165862	0.0163464	0.0179695	0.0177281	0.0184512	0.0195769	0.0197167	0.0179564
Nonadecane	0.244797	0.000104803	0.001051	0.000389397	0.000674369	0.000731941	0.000729776	0.000187688	0.000332208	0.000272262	0.000171307	9.71743e-05	0.000783608	7.9272e-05	0.000684474	0.000192324	0.000851004	0.000870281	0.000774196	0.000292235
Nonanoric acid	0.0197722	0.0216747	0.0203017	0.0193066	0.0161814	0.00547687	0.0170583	0.0191014	0.0169688	0.015742	0.0175415	0.0172573	0.0127011	0.0131317	0.0116791	0.0117369	0.0236712	0.0190541	0.0202653	0.0192439
Octadecanoate	0.00036722	0.00109023	0.00467582	0.00589233	0.00522749	0.00459304	0.00663088	0.00790215	0.00737249	0.00745789	0.00548501	0.00533864	0.00547811	0.00581675	0.00474249	0.00500666	0.00617147	0.00578361	0.00215752	0.00357488
Octadecanol	0.00458682	0.00392125	0.00376642	0.00430053	0.00347381	0.00373689	0.0032786	0.00344587	0.00429232	0.0046574	0.00416141	0.00464412	0.00361183	0.00357297	0.00344552	0.00365408	0.00366615	0.00383653	0.00357523	0.00360762
Oleic acid	0.00393207	0.00248116	0.00136253	0.00128995	0.00132109	0.000678807	3.82885e-05	0.000727747	0.000873367	3.19939e-05	0.000280562	0.00110368	0.00100127	0.00047522	0.000683633	0.000864181	0.000113849	0.000842513	0.00178023	0.0011153
Oxalic acid	0.0103622	0.00851194	0.00849576	0.0075238	0.0105998	0.0121437	0.0110557	0.0127345	0.013574	0.0090635	0.00895577	0.00819909	0.00731825	0.00701161	0.00550058	0.00734821	0.0102096	0.0054145	0.00959582	0.00975738
oxoproline	0.0105689	0.59525	0.0125786	0.0146994	0.0120499	0.0123485	0.0119256	0.0119677	0.016316	0.0159539	0.00946752	0.0169038	0.0177041	0.0172467	0.0192598	0.0189532	0.0316583	0.0282445	0.0281968	0.0274108
palmitic acid	0.0736038	0.0647011	0.0627516	0.0654104	0.0667607	0.0654808	0.0657923	0.067075	0.0790623	0.0786138	0.0782959	0.0775013	0.0681619	0.0692468	0.0695131	0.0723941	0.070993	0.0740975	0.0738307	0.0717594
Pelargonic acid	0.00344148	0.0034071	0.0037044	0.0038771	0.00725003	0.00507496	0.00309803	0.00324836	0.00326534	0.00343872	0.00502821	0.00539243	0.00516422	0.00521444	0.00292617	0.00335297	0.00347833	0.00414109	0.00411536	0.0043698
Pentadecanoic acid	0.00699213	0.00634329	0.00621715	0.00661074	0.0120703	0.0118213	0.0122896	0.0122463	0.00976265	0.00940495	0.00940747	0.00944279	0.00683632	0.00664473	0.00685704	0.00698266	0.00467739	0.00494512	0.00492698	0.00497464
Phosphoric acid	0.308176	0.305782	0.298475	0.297103	0.734455	0.747324	0.746709	0.734156	0.777357	0.75602	0.789913	0.777427	0.50774	0.493642	0.547162	0.520521	1.01485	1.06315	1.08862	1.06092
propane-1_3-diol	0.00773405	0.00722929	0.000266113	0.00760246	0.00765523	0.00432773	0.00845881	0.0111184	0.00801366	0.00528074	0.00708153	0.00775736	0.00606913	0.00725621	0.00745267	0.00372452	0.00652351	0.00880147	0.00703181	0.00561357
Protein serine	0.00277351	0.00280924	0.00262773	0.00288919	0.00227087	0.0025549	0.00260548	0.00268956	0.00402866	0.00439522	0.00446157	0.0048215	0.00528073	0.00578667	0.00615752	0.00647432	0.0155553	0.0166834	0.0177936	0.0181449
Psicose	0.0113572	0.0109674	0.0110371	0.0108591	0.0101648	0.0104932	0.0106679	0.0104547	0.00970961	0.00954928	0.00936275	0.00976157	0.00903828	0.00928629	0.0092535	0.00910921	0.00567197	0.00572888	0.00569245	0.00573005
Pyrrole-2-carboxylic acid	0.000444626	0.000398407	0.000418777	0.000462758	0.000557648	0.000577711	0.000572941	0.00058672	0.000684525	0.000775112	0.000720741	0.00073982	0.00107552	0.00119669	0.00110245	0.0011895	0.00385339	0.00394836	0.00395206	0.00406747
Ribitol	1	1	1	1	1	1	1	1	1	1	1	1	1	1	1	1	1	1	1	1
Salicyl alcohol-b-glucoside	0.00251855	0.002787	0.00219336	0.0027587	0.00460351	0.00448686	0.00378727	0.00400998	0.00498861	0.00502533	0.00488957	0.00452984	0.000212646	0.00319559	0.00345415	0.00336815	0.00160666	0.00146993	0.0014773	0.00131433
salicylic acid	0.0037263	0.00378494	0.00355636	0.00392912	0.0051767	0.00546356	0.0052019	0.0051919	0.00714467	0.0076227	0.00746384	0.00768735	0.00664316	0.00630316	0.0068253	0.00658112	0.00652997	0.00622344	0.00635523	0.00559612
Sinapic acid	0.227135	0.247042	0.244126	0.257812	0.270336	0.262378	0.267581	0.271371	0.213326	0.213542	0.201228	0.201553	0.193896	0.184993	0.196142	0.190298	0.194861	0.206793	0.208304	0.185669
Sinigrin	0.113809	0.00173828	0.111692	0.123527	0.115526	0.118491	0.125762	0.131236	0.123162	0.125227	0.115475	0.121859	0.11488	0.121368	0.117154	0.122543	0.0898757	0.110965	0.0932385	0.0930386
sorbitol	0.00148995	0.00137629	0.00128677	0.00137679	0.00229744	0.00243263	0.00237978	0.00247973	0.00350598	0.00367809	0.00387871	0.00389019	0.00354543	0.00348976	0.00360781	0.00359559	0.0043881	0.00500347	0.00537263	0.00482802
Stearic acid	0.0430767	0.0381987	0.0374502	0.0409176	0.0410271	0.0414477	0.041148	0.0424412	0.0475091	0.0483595	0.0470771	0.0484414	0.0388286	0.0418731	0.0416355	0.0424649	0.0422213	0.0442558	0.0427576	0.0431231
Succinic acid	1.71375	1.73469	1.7394	1.76762	0.582427	0.579403	0.572935	0.576158	0.545904	0.544885	0.529511	0.536545	0.511124	0.515552	0.527504	0.528304	0.48086	0.487638	0.481497	0.482306
Sucrose	3.82147	4.8849	4.90285	4.85227	4.20518	4.2257	4.21444	4.25836	3.53137	3.42848	3.37901	3.50427	3.02269	3.07122	3.02418	3.10943	2.60946	2.62527	2.63853	2.60382
Tetradecanol	0.00198946	0.00186481	0.00193707	0.00212509	0.00270768	0.00263429	0.00237761	0.00275805	0.0022479	0.00234469	0.00206555	0.00226615	0.00259916	0.00278942	0.00271209	0.00263396	0.00330911	0.00367305	0.00346235	0.00356952
Trans-Hexa-dec-2-enoic acid	0.0108078	0.0124274	0.0131578	0.0149132	0.00898513	0.00875018	0.00979002	0.0101276	0.00832996	0.00873572	0.0088575	0.00903966	0.00759489	0.00773285	0.00782342	0.00767882	0.00417609	0.00462302	0.00444731	0.00447696
Tricosane	0.00434115	0.00302797	0.0027127	0.00255963	0.00339902	0.00284519	0.00309335	0.0030418	0.0031412	0.00269255	0.0033307	0.00286787	0.0027948	0.00277581	0.00287451	0.00281111	0.00359062	0.00286138	0.00350723	0.00294695
Tyramine	0.0707036	0.0676401	0.0645502	0.0675554	0.0672221	0.0665603	0.0671208	0.0680129	0.0613501	0.0611433	0.0612229	0.0607357	0.0588101	0.059331	0.062076	0.059886	0.0541111	0.0572735	0.0570883	0.0562908
Uracil	0.00229591	0.00215322	0.0019458	0.00208413	0.00195648	0.00209782	0.00205328	0.00191958	0.00210268	0.00224988	0.00234318	0.00233737	0.00264549	0.00272803	0.00292046	0.00278716	0.00343389	0.00357363	0.00384781	0.00371277
Urea	0.00888233	0.0093234	0.00875715	0.00837158	0.00533344	0.00524046	0.00525033	0.0048721	0.0500212	0.0479731	0.0487403	0.0480561	0.0203786	0.0206067	0.0197917	0.0218078	0.0327169	0.0378217	0.0377424	0.0385305
Uric acid	0.00204398	0.00190475	0.00178474	0.00143249	0.00154459	0.00157713	0.00166906	0.00159743	0.00154101	0.00144851	0.00157567	0.00172443	0.00163743	0.00150768	0.00173119	0.00166484	0.00260134	0.0025783	0.00290696	0.00285575
Uridine 5'-diphospho-N-acetylglucosamine	0.00169946	0.00182269	0.00262969	0.00163867	0.00451687	0.0048775	0.00458192	0.00468267	0.00493257	0.00464552	0.00475445	0.00489092	0.0058528	0.00627354	0.00609284	0.00612602	0.00655872	0.00694372	0.00685829	0.00639313

## Sheet: complete matrix-spraying
sample	0microM-1	0microM-2	0microM-3	0microM-4	14microM-1	14microM-2	14microM-3	14microM-4	28microM-1	28microM-2	28microM-3	28microM-4	56microM-1	56microM-2	56microM-3	56microM-4	112microM-1	112microM-2	112microM-3	112microM-4
label	S-aControl	S-aControl	S-aControl	S-aControl	S-b14µM	S-b14µM	S-b14µM	S-b14µM	S-c28µM	S-c28µM	S-c28µM	S-c28µM	S-d56µM	S-d56µM	S-d56µM	S-d56µM	S-e112µM	S-e112µM	S-e112µM	S-e112µM
(-)-Shikimic acid	0.040961	0.0412015	0.0413355	0.0418172	0.05153	0.0490053	0.051289	0.0503086	0.051192	0.0502852	0.0523938	0.0507039	0.0495816	0.0502819	0.0507571	0.0492976	0.0332682	0.0309642	0.0332092	0.0300849
1_2_3_4_6-O-PENTATRIMETHYLSILYLGLUCOPYRANOSE	0.0038032	0.00352197	0.00388659	0.00377592	0.00744232	0.00704517	0.00749038	0.00733076	0.00595847	0.00588618	0.00611716	0.00593019	0.00613523	0.00606831	0.00620597	0.0058914	0.00355662	0.00314736	0.00357847	0.00324501
1_2_4-benzenetriol	0.00409523	0.00422748	0.00416638	0.00437986	0.00453815	0.00472139	0.00510896	0.00500247	0.00513566	0.00497915	0.00478765	0.00453918	0.00437517	0.00447623	0.00449404	0.00438748	0.00488801	0.00467453	0.00498728	0.00525778
1_3-Benzenedicarboxylic acid	0.00437571	0.00429732	0.0042315	0.00489128	0.00505687	0.00520554	0.00498737	0.00547863	0.00534212	0.00555224	0.00512265	0.00512277	0.0050755	0.00499352	0.00509984	0.0027859	0.00566565	0.00394641	0.00608128	0.00607097
1_3-Dihydroxyacetone dimer	0.0118977	0.0120735	0.0124831	0.0130526	0.0115243	0.011436	0.0117657	0.0131254	0.0168577	0.0157458	0.0156746	0.0148218	0.0172664	0.016689	0.0194399	0.0175286	0.00799542	0.00707106	0.00737785	0.00664773
16-METHYLHEPTADECANOIC ACID METHYL ESTER	0.010496	0.0116603	0.0119548	0.0111397	0.00274415	0.00214858	0.00313563	0.00233593	0.00240356	0.00300713	0.00342445	0.0030682	0.0020776	0.00256324	0.00217237	0.00188668	0.00123149	0.000835827	0.0011258	0.00124942
1-methylgalactose	0.108499	0.110111	0.109328	0.107988	0.114121	0.114623	0.115356	0.116294	0.0753784	0.0780262	0.0774928	0.0753124	0.0831274	0.0831384	0.0833352	0.0811872	0.0843867	0.084228	0.0851935	0.0797775
1-UNDECANOL	0.000442741	0.000384367	0.000426046	0.000477154	0.000546974	0.000404824	0.00042965	0.000519752	0.000530849	0.000559787	0.000598511	0.000491902	0.000446818	0.000464073	0.000432071	0.000384155	0.000327654	0.000497764	0.000367923	0.00054285
2-hydroxyglutaric acid	0.0224413	0.0219235	0.0224686	0.021749	0.0497742	0.0490585	0.0513654	0.0496118	0.0430922	0.0435443	0.0432294	0.0438668	0.0398732	0.0413213	0.0410777	0.0398955	0.035833	0.034929	0.0360026	0.0338389
2-Hydroxypyridine	0.0526701	0.0478046	0.0536186	0.0427756	0.0405528	0.0292522	0.0424282	0.0323608	0.0363524	0.0380706	0.0474843	0.0487583	0.0490496	0.0500041	0.0495805	0.0481763	0.0373232	0.0268288	0.0370553	0.0262557
2-ketoglucose dimethylacetal	0.0119121	0.0122871	0.0123584	0.0119682	0.0197004	0.0195074	0.0197271	0.0193401	0.0182387	0.0186998	0.0191152	0.0189362	0.0181001	0.0184911	0.0185117	0.0178019	0.0139889	0.0133105	0.0141	0.0129102
2-Oxoglutaric acid	0.00681908	0.0070619	0.00698961	0.00693211	0.00758458	0.00697552	0.00722489	0.007198	0.00882734	0.00860774	0.00904684	0.00891295	0.0109066	0.0114769	0.0117172	0.0111526	0.00671696	0.0057379	0.00605119	0.00495983
2-TRIMETHYLSILOXYPENT-2-ENOIC ACID TRIMETHYLSILYL ESTER	0.304168	0.330369	0.316869	0.345929	0.360838	0.364063	0.364424	0.342805	0.334514	0.358952	0.332139	0.349972	0.313453	0.312794	0.324269	0.316143	0.333116	0.30862	0.301163	0.298254
3_4-dihydroxycinnamic acid	0.0892373	0.0866587	0.0791997	0.0839477	0.0818397	0.0823342	0.0788256	0.0805115	0.0760389	0.0728696	0.0644059	0.0605587	0.0587213	0.0552386	0.054576	0.0533149	0.0562536	0.0569588	0.0563501	0.0561511
3_7_11_15-TETRAMETHYL-1-HEXADECEN-3-OL	0.0013538	0.00127973	0.00138497	0.00170002	0.000438029	0.000283071	0.000203498	0.00163595	0.00204493	0.000246101	0.00044652	0.000465474	0.00170311	0.000461424	0.00171682	0.0014995	0.000291025	0.00213571	0.000300511	0.00203367
3-aminoisobutyric acid	0.15871	0.156075	0.129134	0.153437	0.170246	0.151733	0.169735	0.157086	0.158228	0.159179	0.165097	0.164904	0.170326	0.170916	0.17154	0.131944	0.134096	0.121832	0.136039	0.148978
3-Aminopropionitrile	5.89302	0.143243	0.124099	0.200085	6.00243	6.28017	6.08556	6.40125	6.27259	6.43324	6.15853	6.1708	5.95796	6.01851	6.18097	5.97198	5.80189	5.5587	5.60572	5.43058
3-ETHYL-2_6_10-TRIMETHYLUNDECANE	0.0059286	0.00635407	0.00515865	0.00569287	0.00691779	0.00647953	0.00475602	0.00460805	0.00727911	0.00890102	0.00761807	0.00843808	0.00749201	0.00797497	0.00711361	0.00780374	0.00504111	0.000595386	0.000308958	0.00617971
3-ISOPROPYL-6_10-DIMETHYLUNDECANE-2-OL	0.000627618	0.000934561	0.000682954	0.000876353	0.000626867	0.000788185	0.000717655	0.000797859	0.000907053	0.00113868	0.000904807	0.00113642	0.000875133	0.000831623	0.000863174	0.000834163	0.00071645	0.000794244	0.000760415	0.000924662
4-Hydroxybenzoic acid	0.0079387	0.00807481	0.00855988	0.00877742	0.00939171	0.00951453	0.00935356	0.00954865	0.010509	0.0108474	0.0102966	0.0103487	0.0102599	0.010562	0.0103185	0.0103342	0.0105659	0.0108195	0.0115173	0.01163
4-hydroxybutyric acid	0.0308848	0.0312954	0.0333691	0.0332945	0.0375348	0.0379471	0.0411989	0.0417055	0.0428192	0.0431847	0.0444977	0.0443475	0.0476056	0.0472403	0.0486513	0.0467948	0.0528676	0.0526551	0.0555794	0.0543181
4-Hydroxypyridine	0.0107308	0.0106385	0.0105171	0.0109024	0.0101681	0.0101586	0.010526	0.0102832	0.0106306	0.0110903	0.0110007	0.0112364	0.0105899	0.0111947	0.0107274	0.0107882	0.00931558	0.0105966	0.00984156	0.0104636
5_6-Dihydrouracil	0.607408	0.593574	0.593967	0.58671	0.476071	0.49079	0.505222	0.495462	0.41014	0.4325	0.429937	0.413342	0.410318	0.417688	0.410971	0.396837	0.383769	0.396378	0.389563	0.359309
6-deoxyglucose	0.0382517	0.0387555	0.0381983	0.0371082	0.132752	0.0384637	0.048034	0.0412798	0.0305493	0.0329788	0.0365242	0.128996	0.130468	0.039281	0.0430367	0.130315	0.0511246	0.0466535	0.0513424	0.0475195
6-Hydroxynicotinic acid	0.00786859	0.00815104	0.00810206	0.00809163	0.00507646	0.00497347	0.00499886	0.00467222	0.00605938	0.0064021	0.00638151	0.00633296	0.00578212	0.00582945	0.00570061	0.00566356	0.00431523	0.00429267	0.00436495	0.00422279
Alanine	0.189082	0.182389	0.189596	0.187295	0.137305	0.139351	0.139805	0.139233	0.126445	0.126365	0.12651	0.126716	0.138138	0.14159	0.138852	0.133988	0.0843108	0.082453	0.0862421	0.0856405
alpha-Lactose	0.00200116	0.00202319	0.00167702	0.00200832	0.00150639	0.00114086	0.00133248	0.000973758	0.0122203	0.00893023	0.0155269	0.0109442	0.00377488	0.00329569	0.00368852	0.00225972	0.00107917	0.000776014	0.0011756	0.000789551
Benzoic acid	0.0029344	0.00420504	0.00292168	0.00412425	0.00333957	0.00390046	0.00410402	0.00484109	0.00385473	0.00444443	0.00323593	0.00355469	0.00320694	0.00394295	0.00303137	0.00374086	0.00481246	0.00632779	0.0040026	0.00450105
beta-Alanine	0.129521	0.130529	0.132353	0.131574	0.144772	0.140338	0.145472	0.142553	0.139878	0.144702	0.146336	0.143748	0.145708	0.147098	0.14935	0.138429	0.148582	0.14493	0.148258	0.139926
cis-Aconitic acid	0.00417591	0.00326279	0.00298605	0.00289376	0.00800738	0.00809903	0.00705419	0.00590076	0.00771017	0.00787762	0.00803751	0.00843985	0.00713939	0.00709749	0.00726346	0.00679146	0.00697979	0.00562346	0.00624244	0.00472937
citraconic acid	0.000663159	0.000492249	0.000645977	0.000427326	0.000997045	0.00595065	0.00166372	0.00597048	0.00528119	0.00533851	0.00412853	0.00438145	0.00412616	0.00319618	0.000650118	0.00333298	0.00821536	0.00803952	0.00797423	0.00695192
citric acid	0.991061	1.00259	1.05822	1.01574	2.31155	2.26416	2.38784	2.45153	2.27929	2.30371	2.34095	2.30785	2.26866	2.3008	2.3483	2.32045	2.69527	2.58836	2.59363	2.38918
D-(-)-Arabinose	0.0362045	0.0364934	0.0362669	0.0359534	0.0664666	0.0644994	0.0663188	0.0659419	0.05011	0.0502325	0.0507068	0.0497742	0.0443046	0.0463517	0.0465308	0.04529	0.0295225	0.0272751	0.0284531	0.0282001
D-(-)-Fructose	3.73708	3.81537	3.8567	3.84061	5.12706	5.24468	5.25476	5.36611	4.09167	4.16408	4.07396	4.07939	3.51326	3.54806	3.5579	3.48913	2.02631	2.00185	2.04498	1.99602
D-(-)-Mannitol	0.00488081	0.00512599	0.00504592	0.00506151	0.00579123	0.00567746	0.00576317	0.00597552	0.0151365	0.0154391	0.0157829	0.0155424	0.0149562	0.0153865	0.0152219	0.0148409	0.0110973	0.0107064	0.0111868	0.0106001
D-(-)-Ribose	0.00244479	0.00246893	0.00252257	0.00253202	0.00690448	0.00653199	0.00699373	0.00663572	0.00589045	0.00638801	0.00613469	0.00620894	0.00483233	0.00505267	0.00505191	0.00450395	0.00558229	0.00518497	0.00561845	0.0053004
D-(+)-Galactose	4.38188	4.47408	4.4905	4.58027	1.94398	1.8915	1.93848	1.91804	1.64542	1.62589	1.65352	1.61889	1.53132	1.54807	1.57483	1.50731	0.712375	0.711779	0.729824	0.687187
D-(+)-Maltose	0.00120903	0.0129521	0.0115874	0.0112982	0.010088	0.00139981	0.000172668	0.00226535	0.00250142	0.000251902	0.00127664	0.0014227	0.00134946	0.000470253	0.000473276	0.000429662	0.000344126	0.00014255	0.000459739	0.000495753
D-(+)-Trehalose	0.00700338	0.00724623	0.00759479	0.00826396	0.00681737	0.0135485	0.00846637	0.0131222	0.0103664	0.0106687	0.00969479	0.0114462	0.0110861	0.0101693	0.0084467	0.00922919	0.0110801	0.00496815	0.00601475	0.00494003
D-(+)-Xylose	0.00359318	0.00352007	0.00332742	0.0036538	0.00602791	0.00571226	0.00583907	0.00605634	0.00450315	0.00467877	0.00473102	0.00449612	0.00443533	0.00429093	0.00453733	0.00428654	0.00287445	0.00265116	0.00266888	0.00254878
dehydroascorbic acid	0.619333	0.614144	0.626992	0.608282	0.265056	0.262529	0.269541	0.266002	0.341136	0.347202	0.341011	0.341562	0.280278	0.286971	0.284591	0.278872	0.157766	0.149018	0.150753	0.144093
D-Fructose 6-phosphate	0.00830217	0.0079971	0.00880413	0.00719419	0.00719505	0.00662079	0.00693987	0.00741591	0.0118646	0.0116114	0.0124818	0.0115521	0.0141992	0.0144399	0.0151728	0.0138342	0.00432829	0.00362959	0.00362187	0.00317494
DL-Malic acid	3.79837	3.97605	3.96658	4.03834	3.96561	4.07284	4.00142	4.12677	3.92754	4.04405	3.94386	3.89284	3.63203	3.67333	3.67455	3.51008	3.57726	3.48182	3.46112	3.34657
DOCOSANE	0.00641573	0.00660736	0.0068125	0.00696342	0.00774708	0.00771436	0.00783466	0.00827025	0.011129	0.0110134	0.0108512	0.010501	0.00577094	0.00611049	0.00613757	0.00576971	0.00805728	0.00818962	0.00888714	0.00786384
D-Xylulose	0.00294808	0.0027761	0.0029057	0.00295944	0.00485224	0.00481531	0.00499324	0.00492501	0.00427435	0.00432888	0.00441434	0.0042404	0.00347144	0.00359311	0.00379482	0.00346315	0.00392665	0.00354324	0.00394656	0.00371276
EICOSANE	0.000320492	0.000319527	2.23e-05	0.000126784	0.000404713	0.000285428	0.000347982	0.000449525	0.000315723	0.000277951	0.000372174	4.69e-05	0.000100535	0.000278483	0.000180102	8.19e-05	4.11e-05	0.000264065	0.000179876	0.000528738
Erythronic acid	0.0113259	0.0111917	0.0116428	0.0115885	0.0123268	0.0113942	0.0118162	0.0111271	0.01187	0.0122531	0.0119548	0.0116984	0.010831	0.0114511	0.0116428	0.0108806	0.00787134	0.00745616	0.00741313	0.00734008
Ethanolamine	0.424066	0.43164	0.442457	0.437457	0.460654	0.441578	0.456202	0.438956	0.332439	0.331414	0.334027	0.324838	0.389737	0.396479	0.385343	0.372503	0.342695	0.321012	0.343227	0.328159
ferulic acid	0.00234188	0.00269594	0.00270907	0.00276517	0.00292872	0.00296715	0.00311885	0.00302552	0.00333756	0.00331548	0.00308369	0.00306362	0.00295263	0.00283182	0.00303937	0.00295319	0.00279522	0.00301657	0.00302079	0.00288853
fructose-6-phosphate	0.00410001	0.00409998	0.00449425	0.00380452	0.00394348	0.00356198	0.00376902	0.00381569	0.00610172	0.00578265	0.0064529	0.00583102	0.00690844	0.00718347	0.00691517	0.00686501	0.00233037	0.0019211	0.00187633	0.00159125
GABA	0.153256	0.150779	0.156644	0.15013	0.192135	0.177762	0.192957	0.181088	0.100254	0.101023	0.103314	0.10258	0.165821	0.170662	0.168943	0.159304	0.156851	0.145531	0.155302	0.143264
galactonic acid	0.175183	0.176751	0.181382	0.169676	0.239455	0.23483	0.244246	0.243991	0.0585953	0.0556757	0.0586568	0.052139	0.226357	0.229596	0.23675	0.225036	0.166089	0.156415	0.165205	0.150739
glucoheptulose	0.0379661	0.039341	0.0385179	0.0381066	0.0393154	0.039101	0.0369325	0.0371033	0.0349753	0.03759	0.0353901	0.039011	0.0311726	0.0351035	0.0304108	0.0322063	0.0254602	0.0588027	0.0397438	0.149678
gluconic acid	0.0131587	0.0129991	0.013357	0.0124953	0.0925128	0.0918315	0.0921526	0.088905	0.0311192	0.0309717	0.0323099	0.030946	0.0227367	0.023553	0.0233685	0.0231258	0.0238296	0.0229933	0.023493	0.0232597
Glucose	7.94535	8.32631	8.26304	8.57848	7.45312	7.72016	7.60391	7.8547	7.11094	7.26415	7.05558	7.02713	7.23367	7.29631	7.31859	7.28619	4.62092	4.5678	4.68407	4.56297
Glucose-1-phosphate	0.324316	0.326416	0.324287	0.333683	0.506702	0.508006	0.567884	0.542903	0.584953	0.564339	0.573	0.576904	0.439985	0.425575	0.435114	0.424838	0.343196	0.314411	0.332022	0.342678
Glutaric acid	0.000817851	0.000687418	0.000775513	0.000794114	0.00153451	0.00164647	0.00171937	0.00185091	0.00162704	0.00176486	0.00158746	0.00164845	0.00166002	0.00160596	0.00164129	0.00170753	0.00211607	0.0025002	0.00233613	0.00238446
Glyceric acid	0.0412174	0.0420939	0.0419905	0.0420387	0.046196	0.04457	0.0465841	0.0452134	0.0335765	0.0341633	0.0346883	0.0331144	0.0323656	0.0344883	0.0344235	0.0326311	0.0271712	0.0257125	0.0271011	0.0256246
Glycerol	0.149479	0.156096	0.149348	0.157285	0.139042	0.141964	0.142323	0.146049	0.110449	0.120212	0.10116	0.10377	0.891205	0.901643	0.874233	0.846725	0.123202	0.134314	0.115072	0.12239
glycerol-3-galactoside	0.164824	0.159267	0.165986	0.160782	0.153873	0.154478	0.157088	0.161283	0.12406	0.124912	0.122406	0.122072	0.0932591	0.0947056	0.0930594	0.0911794	0.0704562	0.0699164	0.0692087	0.0673242
glycerol-alpha-phosphate	0.0262119	0.020832	0.0196991	0.0185564	0.0411207	0.0401259	0.0404327	0.0378392	0.0423607	0.0429891	0.0458545	0.0463626	0.048829	0.0480354	0.0505668	0.0467534	0.0337428	0.0243227	0.0223836	0.0186437
glycine	0.055737	0.0567158	0.0575215	0.0570342	0.0458322	0.0464704	0.0448428	0.0440683	0.0575137	0.039988	0.0407894	0.0391359	0.0361847	0.0360617	0.0366177	0.0319932	0.0454628	0.0457177	0.0441954	0.0445499
Glycolic acid	0.0122377	0.0194767	0.0262877	0.0215854	0.0179238	0.0202825	0.0180199	0.0207346	0.0208534	0.0210378	0.0240945	0.0234447	0.0155686	0.0166599	0.015538	0.0137598	0.0149311	0.0126577	0.0169996	0.0160501
Gly-Gly	0.00884883	0.0088067	0.0089845	0.0080241	0.00844082	0.0079341	0.0088825	0.00811956	0.00866246	0.00794515	0.00839713	0.00848173	0.00809686	0.00834331	0.0081986	0.00772806	0.00628333	0.00658382	0.00627568	0.00608519
HENEICOSANE	0.00418052	0.00373459	0.00442762	0.00421015	0.00493073	0.00454322	0.00468893	0.00477819	0.00627582	0.00625517	0.00673295	0.00604048	0.00453082	0.00401549	0.00461093	0.00390557	0.00574048	0.00550038	0.00569326	0.00518618
Heptadecanic acid	0.000222145	0.00148202	0.00182424	0.0014751	0.00104793	0.00187338	0.00126582	0.0015973	0.00155668	0.0010987	0.0010696	0.000631574	0.00113468	0.00142743	0.00150407	0.00144005	0.00165843	0.00172915	0.00166239	0.00140215
Hexose	0.0444992	0.0455036	0.0478155	0.0416367	0.0527461	0.0475341	0.0467132	0.0439973	0.0378656	0.0383611	0.0396732	0.0379356	0.0375486	0.0376024	0.0375173	0.037127	0.0390333	0.0363609	0.0364562	0.0371735
Hydroxylamine	0.265664	0.268912	0.27962	0.27434	0.315561	0.32258	0.323436	0.325466	0.288432	0.325942	0.313238	0.309232	0.336836	0.327971	0.319692	0.3044	0.36861	0.352427	0.363742	0.319073
Icosanoic acid	0.000969355	0.00101666	0.00110486	0.00142009	0.00183618	0.00174917	0.00184389	0.00197665	0.00219345	0.00238789	0.00219055	0.00215453	0.00233037	0.00233419	0.00239801	0.00209665	0.00198228	0.00180752	0.00197665	0.00183488
Inositol	1.31462	1.36121	1.37126	1.35819	1.04776	1.05697	1.04389	1.06159	1.19138	1.22754	1.21589	1.17786	1.09351	1.11851	1.08996	1.09193	0.768116	0.762386	0.803949	0.748191
inositol-4-monophosphate	0.00201723	0.00223692	0.00222367	0.00239124	0.00192624	0.00213248	0.00224166	0.00232824	0.00220561	0.00253802	0.00210439	0.00228913	0.0023706	0.00237162	0.00231041	0.00227307	0.00197145	0.00158196	0.00145784	0.00122081
isohexonic acid	0.007737	0.00759635	0.00787522	0.00757578	0.0145206	0.0139699	0.0140877	0.014213	0.0114586	0.0120192	0.0120098	0.0118508	0.0132135	0.0127333	0.0130085	0.013227	0.00910049	0.00873274	0.00931662	0.00853622
isothreonic acid	0.0685961	0.0687594	0.0693589	0.0682097	0.0599732	0.0591765	0.0585183	0.058697	0.0447785	0.0460715	0.045169	0.0453839	0.0416113	0.0410934	0.0431694	0.0414655	0.0256109	0.0246579	0.0254885	0.0242125
L-(-)-Malic acid	4.57789	4.79315	4.77727	4.86816	4.80187	5.0154	4.87744	5.08197	4.94482	5.04783	4.86633	4.85284	4.67086	4.65144	4.70136	4.4965	4.7345	4.72854	4.66247	4.49481
L-(-)-Phenylalanine	0.00345747	0.0031713	0.00345663	0.0028386	0.00472863	0.00433116	0.00428054	0.00368389	0.00338867	0.00328969	0.00346463	0.00320802	0.00384384	0.00382961	0.00370828	0.00341739	0.00165424	0.00189813	0.00178965	0.00174977
L-5-Oxoproline	0.95189	0.970199	0.996049	0.98004	1.29905	1.27271	1.29001	1.24594	1.41897	1.48227	1.50943	1.53304	1.47573	1.53075	1.59612	1.52477	1.5053	1.42201	1.45817	1.36741
Lactic acid	0.0107311	0.0105574	0.0114742	0.0106572	0.0120335	0.0117328	0.0132441	0.0107955	0.0136835	0.0118189	0.011204	0.0120078	0.00157289	0.0105609	0.00701113	0.00747134	0.0118129	0.011686	0.00195617	0.0186193
L-Ascorbic acid	1.536	1.55848	1.57012	1.48363	2.21408	2.23314	2.24091	2.28112	1.69112	1.74978	1.68414	1.68661	1.44649	1.46793	1.45672	1.42939	0.813479	0.793412	0.835611	0.795184
L-Aspartic acid	0.107674	0.0977282	0.101293	0.0917477	0.180787	0.16118	0.148909	0.136177	0.19441	0.199284	0.206759	0.194463	0.227647	0.227975	0.23058	0.21244	0.102674	0.0903237	0.0882997	0.0705311
Lauric acid	0.00113653	0.0013871	0.00106185	0.00177303	0.001387	0.00162611	0.00142497	0.00188778	0.00122982	0.00150509	0.00118949	0.00133431	0.0011191	0.00131365	0.00121105	0.00130561	0.00130782	0.00193281	0.00115694	0.00143589
Levoglucosan	0.0262689	0.0276646	0.0264398	0.0283196	0.042554	0.0427721	0.048907	0.0445251	0.0623585	0.0613474	0.0618757	0.0624087	0.0439423	0.0434704	0.0445885	0.0426009	0.0409251	0.042407	0.0412124	0.0547199
L-Glutamic acid	0.193942	0.170717	0.221723	0.158532	0.175803	0.173985	0.147868	0.140118	0.17941	0.204692	0.176311	0.191962	0.202485	0.187777	0.171496	0.147109	0.0519763	0.0538489	0.0529244	0.0527529
L-Iditol	0.303214	0.559858	0.144383	0.327857	0.319525	0.321973	0.320699	0.314713	0.29391	0.310362	0.307711	0.305885	0.264081	0.268644	0.268567	0.267066	0.172738	0.168209	0.177906	0.165302
L-Isoleucine	0.0194469	0.019336	0.0195146	0.0198645	0.047161	0.0473316	0.0466588	0.0469515	0.03091	0.0313707	0.0314565	0.0299217	0.0323447	0.0325702	0.0319751	0.0312152	0.0408528	0.0417133	0.0406624	0.0420845
L-Rhamnose	0.00739217	0.00746126	0.0074851	0.00746137	0.00480271	0.00473102	0.00488935	0.00460922	0.00468748	0.00478836	0.00483398	0.00474131	0.00419141	0.00441183	0.00456325	0.00428322	0.0035526	0.00317579	0.00342416	0.00317866
L-Serine	0.0671429	0.0608504	0.0612087	0.058562	0.0893182	0.0950934	0.0820364	0.0853893	0.0915066	0.0897717	0.0910879	0.0856516	0.0851419	0.084529	0.0879832	0.0829867	0.0655767	0.0599916	0.0555049	0.0531515
L-Threonine	0.0237103	0.021147	0.0214625	0.020761	0.0323253	0.0325452	0.0300869	0.029292	0.0264394	0.0267088	0.0268281	0.0258646	0.0290746	0.0299093	0.0305893	0.0292506	0.0291105	0.0268275	0.0263921	0.0236954
L-Valine	0.0320824	0.0325256	0.0331179	0.0338408	0.0545621	0.0547353	0.0537654	0.0546057	0.0498779	0.05059	0.0486254	0.0480054	0.048034	0.0481733	0.0472808	0.045651	0.0501912	0.0528987	0.0510877	0.0523992
Mesaconic acid	0.00897516	0.00919061	0.00899951	0.00910752	0.00897579	0.00940993	0.00939887	0.009183	0.0148115	0.0148927	0.0157569	0.0152188	0.0114947	0.0117783	0.0116213	0.011524	0.0106332	0.0107361	0.0104652	0.0111189
methanolphosphate	0.00734003	0.00736286	0.00742735	0.00748588	0.00863349	0.00825889	0.00844612	0.00796276	0.00690645	0.00679606	0.00684039	0.00667899	0.00624398	0.00624674	0.00642987	0.00611799	0.00456527	0.00409904	0.00410927	0.00379087
Methyl succinic acid	0.00349036	0.0036292	0.00365975	0.00421905	0.0049424	0.00546163	0.00529028	0.00480152	0.0042747	0.00437948	0.00434019	0.00472905	0.00462453	0.00480302	0.00442522	0.00433627	0.012483	0.00500585	0.0123397	0.0119516
Myo-inositol	1.34841	1.39393	1.41931	1.40186	1.07178	1.07768	1.06275	1.07404	1.24069	1.26973	1.26318	1.22616	1.12102	1.14402	1.11735	1.11753	0.786733	0.77837	0.816802	0.765308
Myristic acid	0.00209119	0.00265938	0.00201465	0.00472571	0.00224145	0.0023625	0.00270959	0.00392549	0.00224395	0.00237411	0.00220818	0.00294117	0.00276725	0.0038299	0.00333672	0.0033702	0.00329245	0.0057097	0.00341997	0.0037377
N-Acetyl galactosamine	0.00138669	0.00151974	0.0013986	0.00147225	0.00359134	0.00346459	0.00326752	0.00331468	0.00699302	0.007696	0.00708169	0.00722503	0.00424163	0.00473907	0.00473078	0.00468494	0.0045316	0.00412499	0.00446648	0.003822
n-acetyl-d-hexosamine	0.173156	0.172276	0.173327	0.164025	0.0378939	0.0371402	0.0386069	0.0388587	0.0397451	0.0391173	0.0396204	0.0383203	0.0285241	0.0294849	0.0289988	0.0286406	0.0115563	0.0114032	0.0114433	0.0115417
N-acetylmannosamine	0.224432	0.233579	0.225592	0.220133	0.247293	0.248731	0.246789	0.254796	0.217755	0.219983	0.220149	0.217981	0.208226	0.21312	0.216259	0.209031	0.177231	0.179258	0.19144	0.176997
Nicotinic acid	0.0142376	0.0142472	0.0139515	0.0138818	0.0188937	0.0186058	0.0198702	0.018707	0.0190089	0.0192483	0.0192524	0.0193722	0.0190008	0.0198399	0.0208405	0.0195516	0.0203329	0.0192606	0.01989	0.0199254
Nonanoric acid	0.0190282	0.0177927	0.0188499	0.0176429	0.016544	0.0141803	0.0160306	0.0140222	0.0150729	0.0136777	0.0146119	0.0140711	0.0144967	0.0143156	0.0140194	0.0129341	0.0104688	0.0108193	0.0102353	0.00958576
Oleic acid	0.0010573	0.000828715	0.000631563	0.00231214	0.00190956	0.00165535	0.00195226	0.00205685	0.00186081	0.00162591	0.00166742	0.00179678	0.00268848	0.00305355	0.00255886	0.00219913	0.00233149	0.00339633	0.00397279	0.00350539
O-TRIMETHYLSILYL-N-DI-TRIMETHYLSILYLAMINOETHANOL	0.00784912	0.00822356	0.00813863	0.00783064	0.000306733	0.000305135	0.00024188	0.000298784	0.00352174	0.00346225	0.00342997	0.00338042	0.00144406	0.00148006	0.00152939	0.00145439	0.000766871	0.000743545	0.000860512	0.000745572
oxoproline	0.956015	0.975089	1.00113	0.985645	1.305	1.27907	1.29729	0.0272921	1.42482	1.48841	1.51562	1.5392	1.48155	1.53654	1.60302	1.53191	1.51347	1.43194	1.46548	1.37475
Palmitic acid	0.0725638	0.0729463	0.0738755	0.0863137	0.0879514	0.0855231	0.0874418	0.0971163	0.101695	0.103373	0.100943	0.102323	0.0866467	0.0897012	0.0884218	0.0883688	0.0882903	0.102208	0.097329	0.0876048
Pentacosane	0.000395337	0.000434397	0.000335284	0.000370168	0.000545099	0.000543977	0.000524305	0.000454617	0.000575677	0.000576308	0.000556168	0.00067444	0.000425346	0.000520917	0.000529456	0.000459288	0.000635821	0.000558333	0.00049949	0.000493018
Pentadecane	0.0016087	0.00163929	0.00181222	0.00171368	0.00178051	0.00199378	0.0019359	0.00220851	0.00167871	0.00173063	0.00184674	0.00171902	0.00162222	0.0017299	0.00168769	0.00174217	0.00154329	0.00156503	0.00156229	0.00173577
Pentadecanoic acid	0.00356454	0.00390684	0.0039628	0.00587928	0.00812902	0.00813393	0.00831674	0.00900669	0.00597215	0.00576893	0.00596305	0.00582413	0.00578771	0.00595477	0.00626648	0.00633649	0.00524151	0.0065986	0.00527758	0.0051503
Phosphate	0.516819	0.508477	0.517248	0.515906	0.370816	0.368041	0.360626	0.347927	0.694524	0.693238	0.696106	0.706843	0.717283	0.73034	0.771417	0.725617	0.350122	0.316755	0.314144	0.297165
propane-1_3-diol	0.00420924	0.0045471	0.00467444	0.0048691	0.00571471	0.00493235	0.00532179	0.00496733	0.00514158	0.00504352	0.00457421	0.00466497	0.00460761	0.00593559	0.0042496	0.0043521	0.00463785	0.00480494	0.00524169	0.00514045
Psicose	0.0098081	0.0100542	0.0102141	0.0101911	0.0117121	0.011428	0.0113815	0.0120015	0.0100611	0.0103602	0.01064	0.0102669	0.0101169	0.00991224	0.0101432	0.00979086	0.00887284	0.00810764	0.0083803	0.00845914
Ribitol	1	1	1	1	1	1	1	1	1	1	1	1	1	1	1	1	1	1	1	1
Salicyl alcohol-b-glucoside	0.00766698	0.00765532	0.00788098	0.00529705	0.0592248	0.0546487	0.058033	0.0585916	0.0356514	0.0357815	0.0362784	0.0357333	0.0444901	0.043185	0.0447971	0.0423344	0.0548125	0.0496612	0.0532593	0.0464203
salicylic acid	0.00411581	0.0038663	0.00363862	0.003891	0.00727311	0.00810154	0.00855039	0.00796041	0.00661221	0.00685344	0.00649125	0.00663878	0.00675155	0.00659438	0.00683434	0.00691692	0.00789178	0.00739737	0.0080894	0.00823028
Sinapic acid	0.353196	0.387307	0.395666	0.392201	0.343151	0.31572	0.334287	0.321605	0.358365	0.390826	0.403867	0.414509	0.396027	0.411675	0.418729	0.411903	0.258107	0.199752	0.205642	0.166961
Sinigrin	0.1245	0.123765	0.121394	0.118741	0.11405	0.00171262	0.00167709	0.113283	0.107124	0.109768	0.107086	0.100104	0.00113686	0.00138589	0.101444	0.000853716	0.0764411	0.134691	0.103316	0.317052
Stearic acid	0.000721849	0.000805204	0.000935349	0.000918471	0.0010365	0.00106429	0.00108127	0.0009128	0.00110116	0.00106592	0.000959755	0.00122392	0.000928616	0.0010023	0.00104995	0.00123628	0.00147025	0.00135711	0.0014235	0.0013289
Succinic acid	1.47856	1.52076	1.49771	1.49783	0.580315	0.573926	0.576973	0.580025	0.615072	0.641888	0.629907	0.632657	0.599314	0.612271	0.63048	0.593532	0.474681	0.453515	0.456875	0.439157
Sucrose	7.52663	7.93468	7.85367	7.84698	5.3797	5.16774	5.28568	5.5255	5.16197	5.21375	5.31008	5.25724	4.26695	4.40879	4.32942	4.24312	2.46147	2.23629	2.27472	2.18618
Tetracosa	0.00500638	0.00564365	0.00521676	0.00555356	0.00763561	0.00734835	0.00778801	0.00750738	0.0108099	0.0111342	0.0113301	0.0111366	0.00530082	0.00547034	0.00528926	0.00481352	0.0072822	0.00669886	0.00695891	0.00672316
Tricosane	0.00612392	0.0065795	0.00667818	0.0063186	0.0108285	0.0106264	0.0108395	0.0109176	0.0135447	0.0140141	0.0139788	0.0138018	0.0082484	0.00835616	0.00872439	0.00818491	0.011172	0.0101124	0.0107521	0.0101803
Tyramine	0.0613291	0.0615189	0.0628476	0.0579273	0.0604135	0.0592479	0.0592159	0.0605957	0.0581544	0.0580529	0.0572815	0.0582231	0.060253	0.0615871	0.0599168	0.0606076	0.0575958	0.0547143	0.0559631	0.0552488
uracil	0.00299477	0.00295803	0.00271726	0.0031796	0.0035039	0.00336631	0.00360675	0.0034203	0.00376578	0.00407108	0.00375005	0.00383216	0.00370383	0.00401878	0.00404409	0.00403112	0.0048363	0.00480144	0.00492887	0.00498368
Urea	0.00357494	0.00368599	0.0037997	0.00369449	0.00691798	0.00689745	0.00700576	0.00676788	0.00696992	0.00727873	0.00708947	0.00785084	0.024351	0.0243141	0.0275166	0.0245267	0.0165267	0.0140909	0.0141125	0.0101112
Uridine 5'-diphospho-N-acetylglucosamine	0.0155805	0.0145688	0.0155668	0.0129828	0.0313423	0.0311062	0.0308311	0.0311757	0.0646492	0.0586744	0.0604879	0.0604137	0.0406584	0.041421	0.0414233	0.0395479	0.0278401	0.0295212	0.0305904	0.0271849

## Sheet: Log and Pareto normalized-water
	0microM-1	0microM-2	0microM-3	0microM-4	14microM-1	14microM-2	14microM-3	14microM-4	28microM-1	28microM-2	28microM-3	28microM-4	56microM-1	56microM-2	56microM-3	56microM-4	112microM-1	112microM-2	112microM-3	112microM-4
Label	W-aControl	W-aControl	W-aControl	W-aControl	W-b14Î¼M	W-b14Î¼M	W-b14Î¼M	W-b14Î¼M	W-c28Î¼M	W-c28Î¼M	W-c28Î¼M	W-c28Î¼M	W-d56Î¼M	W-d56Î¼M	W-d56Î¼M	W-d56Î¼M	W-e112Î¼M	W-e112Î¼M	W-e112Î¼M	W-e112Î¼M
(-)-Shikimic acid	0.32746	0.354038	0.331936	0.34461	-0.0626326	-0.043042	-0.0802351	-0.0107417	0.0924997	0.0903618	0.105706	0.0875227	-0.118567	-0.1132	0.103038	-0.0547363	-0.353382	-0.354797	-0.289764	-0.356075
1_2_4-benzenetriol	0.373984	0.162497	-0.0145068	0.142538	0.168722	0.00731807	-0.114552	-0.16276	-0.0694605	-0.0425334	-0.0512981	-0.128209	-0.0134879	-0.255792	-0.0622177	-0.251501	0.0627887	-0.0140476	0.28241	-0.0198924
1_3-Benzenedicarboxylic acid	0.834633	0.259382	0.0182191	0.0404784	0.0336574	-0.0771408	-0.210996	-0.210388	-0.192331	-0.13755	-0.221361	-0.154461	-0.167074	-0.111401	-0.163514	-0.0990746	0.126955	0.158662	0.174005	0.0993014
1-methylgalactose	-0.325349	-0.413909	-0.377798	-0.413587	-0.203939	-0.106447	-0.133344	-0.150915	0.10517	0.0812935	0.0932149	0.0540242	0.198862	0.240144	0.257351	0.23941	0.201826	0.219782	0.244963	0.189248
2-hydroxyglutaric acid	-0.741412	-0.728575	-0.761657	-0.743035	-0.119589	-0.111388	-0.120372	-0.119087	0.218913	0.223385	0.238608	0.229642	0.226271	0.257531	0.269572	0.273618	0.358183	0.378224	0.382687	0.388482
2-Hydroxypyridine	0.0300894	0.26716	-0.802795	0.3503	-0.0209139	0.0333765	-0.111398	-0.0808529	0.133186	-0.0408659	0.0431494	0.0607374	0.14759	0.08628	0.253815	0.237101	-1.17232	0.257705	0.164218	0.164441
2-ketoglucose dimethylacetal	-0.440936	-0.421311	-0.403739	-0.388636	-0.144939	-0.126144	-0.10787	-0.127092	-0.103523	-0.139134	-0.154041	-0.16513	0.508916	0.562895	0.530913	0.576656	0.112279	0.150974	0.130957	0.148905
3_4-Dihydroxybenzeneacetic acid	0.813189	0.49848	0.38435	0.400213	0.305046	0.122908	0.0447144	0.017282	-0.0565697	-0.0698487	-0.112359	-0.216766	-0.198452	-0.297438	-0.294373	-0.295201	-0.250743	-0.211413	-0.221233	-0.361786
3_4-dihydroxycinnamic acid	1.09818	0.707181	0.555449	0.468137	0.360261	0.215869	0.0892565	0.01889	-0.0492495	-0.0691425	-0.15246	-0.23349	-0.272689	-0.31515	-0.33234	-0.418182	-0.365459	-0.385031	-0.428803	-0.491233
3-aminoisobutyric acid	0.0654674	0.158625	0.0593192	0.163888	0.0920269	0.196112	0.182533	0.111753	-0.00533309	-0.0642852	-0.145941	-0.110193	-0.16902	-0.0906411	-0.0706654	0.0126039	-0.207614	-0.0670325	-0.0412637	-0.0703384
3-Aminopropionitrile fumarate	0.250891	0.236008	0.29844	0.240663	0.0709539	0.120934	0.0649331	0.076329	0.115379	0.129544	0.119499	0.12278	-0.226459	-0.190805	-0.230658	-0.233114	-0.170094	-0.294781	-0.23957	-0.26087
4-Hydroxybenzoic acid	-1.18578	-0.860851	-0.710446	-0.564332	-0.396621	-0.12819	0.00601278	0.157901	0.222823	0.169404	0.221017	0.213924	0.280647	0.298595	0.362004	0.326504	0.438459	0.405386	0.421322	0.32222
4-hydroxybutyric acid	-0.577337	-0.529797	-0.454186	-0.440447	-0.315917	-0.249002	-0.16453	-0.123111	-0.0913367	-0.0872245	0.0109745	0.0599141	0.176815	0.240385	0.297856	0.339819	0.414729	0.435675	0.516767	0.539953
4-Hydroxypyridine	0.147165	0.315822	0.104457	0.3817	-0.150679	-0.0343425	-0.195768	0.0119842	-0.169933	-0.165824	-0.332573	-0.186183	-0.117351	-0.0233108	0.146173	0.127848	-0.0401957	0.0436806	-0.00337626	0.140708
5_6-Dihydrouracil	0.279133	0.313816	0.322673	0.311158	0.27579	0.26909	0.283707	0.281647	0.0438618	0.011395	0.0592863	0.0686925	-0.21888	-0.228981	-0.126594	-0.120212	-0.505401	-0.453248	-0.435329	-0.431604
6-deoxyglucose	0.311795	0.3797	0.32684	0.379353	0.256472	0.241573	0.25336	0.240216	0.057933	0.0633761	0.021871	-0.0169651	-0.0579641	-0.0567183	-0.0620192	-0.0791358	-0.563594	-0.566518	-0.57029	-0.559284
6-Hydroxynicotinic acid	0.405763	0.388765	0.362267	0.385453	0.04441	0.0639002	0.0145692	0.077081	-0.401802	-0.416388	-0.441025	-0.424071	-0.0379447	-0.0843442	-0.0123979	0.0204232	0.0480087	0.0251129	0.0557824	-0.0735636
Adonitol	-0.475314	-0.438724	-0.467855	-0.488643	0.339172	0.249831	0.316399	0.349665	-0.0502469	-0.0836715	-0.0429319	-0.0400582	0.30797	0.210725	0.404882	0.262526	-0.00894319	-0.0507527	0.0395304	-0.333559
Alanine	-0.95522	-0.861085	-0.789052	-0.731182	-0.691362	-0.636689	-0.5505	-0.460807	-0.0499535	0.00870965	0.0490354	0.0833502	0.256484	0.313524	0.383238	0.385027	1.01364	1.04512	1.07891	1.10881
Allose	0.687777	0.679158	0.690726	0.674269	0.16502	0.17646	0.17615	0.186173	0.0603682	0.0343467	0.0337373	0.0476092	-0.129588	-0.123611	-0.128976	-0.109992	-0.784563	-0.77728	-0.778108	-0.779677
alpha-Ketoglutaric acid	-0.423564	-0.394981	-0.533907	-0.542127	-0.376801	-0.305465	-0.236759	-0.285485	0.129474	0.133387	0.146729	0.168182	0.0983874	0.196195	0.194844	0.181472	0.433722	0.45964	0.4738	0.483258
alpha-Lactose	-0.1833	-0.162437	-0.273322	-0.696127	0.0438816	-0.00763244	0.072893	0.102212	-0.454262	-0.788016	-0.770484	-0.774591	0.130746	-0.0396302	0.412085	0.0585473	0.912712	0.47238	0.99865	0.945693
Benzoic acid	-0.427221	-0.249427	-0.244072	0.20289	0.453535	0.344113	-0.402851	-0.0591336	-0.514455	0.0181698	-0.16689	0.171143	0.104745	0.363906	-0.252857	0.132218	-0.0900671	0.190686	0.0518386	0.373731
beta-Alanine	-0.0613047	0.0498276	-0.0142312	0.0403403	0.074418	0.0155071	0.0285157	0.103966	-0.0132485	-0.166037	-0.141258	-0.126561	-0.140382	-0.12282	0.0347061	0.00630201	0.00283236	0.199406	0.102931	0.127091
beta-D-(+)-Glucose	0.195129	0.211794	0.269452	0.210585	0.0762155	0.100827	0.0578994	0.070547	0.0701872	0.0926787	0.0756147	0.0780001	-0.00267441	0.0601829	-0.00194885	-0.00119361	-0.341272	-0.417469	-0.41107	-0.393485
beta-Lactose	0.278257	0.491128	0.22635	0.107899	0.385751	0.372136	0.352255	0.321092	-0.00189808	-0.0660026	-0.0120366	0.0323695	0.0443933	0.0216247	0.0833435	0.115097	-0.644329	-0.717881	-0.645099	-0.744451
beta-mannosylglycerate	-0.288879	-0.355157	-0.360779	-0.322892	0.513477	0.495526	0.49673	0.520442	-0.127163	-0.207729	-0.151917	-0.207848	-0.123572	-0.173495	-0.0749849	-0.0659659	0.115752	0.112045	0.157344	0.0490672
Caffeic acid	1.14197	0.683467	0.501703	0.456849	0.348021	0.18286	0.0496675	0.0209835	-0.0721292	-0.0102874	-0.162284	-0.240807	-0.267678	-0.303134	-0.322708	-0.380319	-0.386069	-0.364133	-0.418768	-0.457201
cis-sinapinic acid	0.528735	0.436799	0.176976	0.296869	0.218019	0.130869	0.176891	0.256724	0.100312	0.196285	0.120681	0.188352	-0.233446	-0.423626	-0.121903	-0.140655	-0.531459	-0.401599	-0.240838	-0.733987
citraconic acid	-0.772633	-0.293179	-0.80437	-0.901661	1.32334	-0.824707	1.31405	1.28324	-0.982771	-0.664649	-0.643429	-0.460923	-1.09623	0.905906	-0.766888	-0.679503	0.911315	1.01803	1.08086	1.05419
citric acid	-0.674289	-0.674781	-0.702719	-0.736812	-0.270459	-0.256853	-0.221786	-0.20414	0.177338	0.178715	0.225706	0.216563	0.299283	0.380567	0.396299	0.383066	0.376807	0.348709	0.38384	0.374945
D-(-)-Arabinose	-0.657821	-0.633669	-0.640674	-0.638961	0.173177	0.194937	0.202275	0.204927	0.440648	0.437281	0.447035	0.44525	0.347466	0.375462	0.38275	0.382247	-0.38157	-0.363224	-0.357311	-0.360223
D-(-)-Fructose	0.145852	-0.0174571	0.17956	-0.0042505	0.129929	0.129084	0.137856	0.151236	0.318507	0.3235	0.315845	0.319977	0.246795	0.111101	0.061985	0.252913	-0.679952	-0.714318	-0.701665	-0.706498
D-(-)-Mannitol	-0.26374	-0.318627	-0.312211	-0.304307	-0.542958	-0.531127	-0.527403	-0.481606	-0.530319	-0.530472	-0.580712	-0.592106	0.96577	0.989107	0.984359	0.994653	0.38576	0.395973	0.389235	0.410729
D-(+)-Galactose	0.170991	0.167531	0.174683	0.180197	0.33833	0.367423	0.357132	0.387759	0.0948923	0.0900396	0.0657155	0.0833186	0.0625264	0.0654469	0.0693958	0.0556463	-0.684239	-0.670488	-0.675934	-0.700366
D-(+)-Maltose	-0.685225	0.663325	0.682595	0.498024	0.506636	0.70088	0.450342	0.452367	0.502964	-0.0404024	0.00126435	0.0803076	0.0614612	-0.130953	-0.0858635	-0.0678605	0.0435848	-1.79473	-1.03697	-0.801745
D-(+)-Trehalose	-2.04599	0.109738	0.140847	0.0155134	-0.0141542	0.332463	0.146447	0.162028	0.185903	0.1228	0.103147	0.108735	0.100213	0.176942	0.205244	0.151183	0.269008	-0.181271	-0.00613461	-0.0826563
D-(+)-Xylose	-0.636895	-0.572934	-0.641492	-0.587029	0.167078	0.14718	0.162634	0.160317	0.437764	0.401304	0.433342	0.440255	0.347391	0.365922	0.381965	0.395506	-0.377688	-0.326754	-0.35248	-0.345384
dehydroascorbic acid	0.773236	0.772219	0.755498	0.769402	-0.0268274	-0.0244131	-0.0405114	-0.0311784	-0.193612	-0.219815	-0.221484	-0.228868	-0.12307	-0.0744257	-0.0996997	-0.0900688	-0.425023	-0.411579	-0.408211	-0.451568
D-Glucose	-0.336795	-0.480886	-0.595781	-0.688791	-0.238683	-0.248275	-0.204213	-0.222291	0.438092	0.434321	0.481611	0.408519	0.108354	0.0605164	0.429904	0.17729	0.106169	0.106852	0.17565	0.0884354
DL-beta-Hydroxybutyric acid	0.109822	0.238985	-1.37106	0.180506	0.189527	0.177398	0.147236	0.126587	0.189703	0.177875	-2.33913	0.119759	0.277555	0.188588	0.295074	0.251346	0.320306	0.237897	0.290138	0.191897
DL-Malic acid	0.023447	-0.00999554	0.0694856	0.0441114	-0.0548411	-0.0248347	-0.0544593	-0.0398163	0.192103	0.214505	0.185155	0.195015	0.0363849	0.111095	0.0572169	0.0303	-0.164456	-0.280085	-0.261344	-0.268987
D-Lyxose	-0.586065	-0.584437	-0.582885	-0.633528	-0.0597087	-0.084202	-0.0677385	-0.0724476	-0.100676	-0.0940088	-0.100826	-0.0819091	0.35186	0.355548	0.347008	0.380312	0.396485	0.418294	0.378447	0.420477
Docosane	1.03208	0.0670124	-0.118829	0.379349	0.170948	-0.0174075	-0.367531	0.261926	-0.164648	-0.199683	-0.0892884	-0.196336	0.0245152	-0.636489	-0.000857366	0.507239	-0.687465	0.15005	-0.209122	0.0945359
D-Xylulose	-0.485878	-0.533909	-0.577329	-0.568091	0.431243	0.461665	0.488921	0.490244	-0.124111	-0.169387	-0.16871	-0.136432	-0.110974	-0.0335849	-0.00643899	-0.0191843	0.251746	0.260275	0.260856	0.289079
erythronic acid	-0.322515	-0.262162	-0.326572	-0.320925	-0.0269236	-0.0420736	-0.00276425	0.0142338	-0.157187	-0.155274	-0.227166	-0.230131	0.273362	0.271282	0.34511	0.364596	0.102991	0.219847	0.284325	0.197946
erythronic acid lactone	-0.133323	-0.0964658	-0.152838	-0.123137	0.114233	0.142704	0.0799204	0.165455	0.0352377	-0.0666103	-0.0532607	-0.145164	0.327823	0.216002	0.384149	0.360947	-0.302406	-0.209706	-0.254103	-0.289455
Ethanolamine	-0.106542	-0.123173	-0.137539	-0.117886	0.113584	0.133326	0.088569	0.0987245	0.505509	0.451654	0.450695	0.451117	-0.107103	-0.0701066	-0.0447152	-0.0763195	-0.361389	-0.375116	-0.38014	-0.393149
ferulic acid	0.957003	0.281747	0.00314981	0.11746	0.0881748	-0.122508	-0.0542782	-0.0443041	-0.204348	-0.228338	-0.187194	-0.199457	-0.105762	-0.220268	-0.183806	-0.167164	0.0368672	0.0578638	0.106649	0.0685114
GABA	-0.648244	-0.637584	-0.652985	-0.630348	-0.35326	-0.354621	-0.354954	-0.327436	0.115242	0.0904512	0.0821686	0.088108	0.224611	0.237415	0.284119	0.25244	0.585469	0.668797	0.671768	0.658843
galactonic acid	-0.198996	-0.162392	-0.17248	-0.171382	0.149325	0.17131	0.181227	0.172721	0.352894	0.337987	0.351981	0.348929	0.444323	0.471422	0.514289	0.470743	-0.61469	-1.00045	-0.763349	-0.883417
Gentisic acid	-0.511649	-0.623844	-0.674045	-0.577089	-0.175458	-0.208628	-0.166151	-0.136037	-0.0854503	0.0400327	0.0303945	0.0903462	0.157131	0.166624	0.195908	0.24391	0.525309	0.597913	0.588569	0.522215
glucoheptulose	-0.145649	-0.166903	-0.159517	0.10142	-0.0619624	0.0338048	0.220116	0.334648	0.0621714	0.189334	-0.0620896	0.109677	-0.118854	0.239604	0.0645708	0.275542	-0.449574	0.219409	-0.345547	-0.3402
Gluconic acid	-0.863581	-0.991817	-0.954989	-0.945018	0.169069	0.177928	0.195538	0.211977	-0.00924696	-0.0218228	-0.0285618	-0.0362055	0.470426	0.487437	0.561319	0.512075	0.25518	0.250046	0.285463	0.274783
Glucose	0.214137	0.22257	0.266556	0.221673	0.106385	0.131233	0.102628	0.111779	0.0966071	0.116064	0.0997445	0.103197	0.00427269	0.0584528	0.0201278	0.0135268	-0.452092	-0.489568	-0.480826	-0.466466
glucose-1-phosphate	-0.467619	-0.436771	-0.459041	-0.525388	0.352033	0.246982	0.308285	0.336754	-0.0604484	-0.089945	-0.0403844	-0.0485489	0.318879	0.219368	0.433999	0.274742	-0.0101601	-0.053736	0.0483611	-0.34736
glutamate	0.288734	0.135179	0.00539583	-0.266305	-0.387258	-0.586903	-0.655831	-0.833943	-0.286012	0.471202	0.504422	0.536303	0.630707	0.651423	-0.602827	0.752211	-0.412942	0.0799498	0.018699	-0.0422043
Glutaric acid	-0.243298	-0.39813	-0.48099	-0.397495	-0.211287	-0.201417	-0.124891	-0.239767	-0.171212	0.0317019	-0.0549042	-0.075922	0.00687056	-0.0119751	0.120481	0.0913765	0.569294	0.561577	0.637457	0.59253
Glycerol	-0.690884	-0.556207	-0.552026	-0.486866	-0.0682921	-0.184006	-0.217782	-0.192721	0.0925282	0.123015	0.101857	0.140129	0.204454	0.29662	0.178617	0.201278	0.413082	0.424796	0.376565	0.395843
glycerol-3-galactoside 2	0.00101031	-0.0373692	-0.0373202	-0.0146534	0.285505	0.27172	0.279588	0.338561	0.114372	0.097715	0.127043	0.103826	0.303254	0.323413	0.349027	0.362039	-0.705063	-0.708695	-0.705755	-0.748217
glycerol-alpha-phosphate	-0.684706	-0.62081	-0.680053	-0.696677	-0.428408	-0.454643	-0.369909	-0.423697	-0.0417985	-0.0869879	-0.041629	-0.0305777	0.274328	0.276941	0.436011	0.35227	0.692752	0.797373	0.886255	0.843967
Glycine	-0.323724	-0.314353	-0.346704	-0.335149	-0.36461	-0.35722	-0.3755	-0.37424	0.718701	0.692704	0.704098	0.684203	-0.212084	-0.210602	-0.116714	-0.208511	0.206656	0.165539	0.221971	0.145541
Glycolic acid	0.67209	-1.97345	0.395529	0.182914	0.200274	-0.965022	0.111192	0.204624	0.126272	0.0319287	0.143969	0.100829	0.126992	-0.160131	0.19052	0.247675	0.227756	0.199672	0.0239643	-0.087595
Gly-Gly	0.176152	0.226084	0.162069	0.216119	0.266704	0.273539	0.251974	0.252203	0.10056	-0.057878	-0.0455541	-0.0210716	-0.0553257	-0.0549657	0.0187142	-0.0258585	-0.65455	-0.342692	-0.354085	-0.332137
Gulonic acid	-0.56923	-0.702278	-0.713197	-0.690622	-0.151792	-0.111092	-0.107878	-0.0712891	0.13478	0.119104	0.104773	0.116494	0.418129	0.384724	0.459308	0.427522	0.203868	0.238381	0.267414	0.242881
Heptadecanic acid	0.219608	-0.0139085	0.535838	0.655512	0.445399	0.390855	0.463877	0.130588	-0.974657	-0.491299	-0.520874	0.481336	0.265337	0.158422	0.214847	0.265329	-0.573946	-0.428479	-0.612319	-0.611467
Hydroxylamine	-0.1293	-0.125023	-0.246888	-0.231083	0.221386	0.223652	0.17115	0.315152	0.202041	0.161707	-0.00281622	-0.108048	0.0794148	-0.177664	-0.0440488	0.0984392	-0.0790777	-0.0996042	-0.0902719	-0.139117
Icosanoic acid	0.0504651	-0.169435	-0.130721	0.0485419	-0.252859	-0.289243	-0.578216	-0.599694	0.00252535	-0.0264597	-0.324595	-0.197526	-0.0335511	-0.000757468	0.157795	0.151944	0.421927	0.616099	0.639464	0.514295
Inositol	0.349486	0.384463	0.367957	0.386052	-0.187908	-0.181828	-0.217384	-0.142719	-0.173293	-0.201095	-0.192336	-0.222985	0.104355	0.116831	0.159854	0.112526	-0.0937277	-0.110376	-0.115811	-0.142059
inositol-4-monophosphate	-0.656103	-0.386673	-0.171682	0.081802	0.134662	0.265432	-0.0645519	0.173247	0.100461	0.264257	0.298509	0.305556	0.0932074	-0.0114984	0.0777643	0.180916	-0.0927383	-0.0446257	-0.0787921	-0.469148
isocitric acid	-0.812831	-0.784851	-0.822701	-0.838311	0.260412	0.266775	0.277674	0.267736	0.19476	0.193968	0.182242	0.150735	0.330775	0.322707	0.351521	0.340163	-0.00749683	0.0507602	0.019646	0.0563158
isohexonic acid	-0.687918	-0.849623	-0.860787	-0.841025	0.235663	0.214871	0.246006	0.261282	-0.152606	-0.174096	-0.16642	-0.151317	0.0765402	0.103894	0.149964	0.114238	0.60292	0.613743	0.648607	0.616064
Isopropyl-beta-D-thiogalactopyranoside	0.60671	0.691045	0.896583	0.864933	0.517043	0.208903	0.178853	0.40609	-0.0824608	-0.336343	-0.566262	-0.192252	0.0543022	-0.232514	-0.0305659	-0.236462	-0.60294	-0.521959	-0.556408	-1.0663
isothreonic acid	0.154252	0.159496	0.151864	0.162416	0.176543	0.169872	0.186827	0.187424	0.299677	0.237703	0.273478	0.280674	0.0721626	0.0543039	0.0762105	0.0627592	-0.66587	-0.694701	-0.649002	-0.69609
itaconic acid	-0.511839	-0.495281	-0.524215	-0.47195	-0.271565	-0.223529	-0.271122	-0.313685	0.0709535	0.134924	0.131277	0.0492908	0.340095	0.213279	0.375199	0.27352	0.42298	0.393839	0.410096	0.267731
L-(-)-Malic acid	0.0321097	0.0392594	0.121754	0.0775308	-0.0859788	-0.0412672	-0.0924889	-0.0897966	0.123004	0.158442	0.131154	0.134659	-0.00544575	0.103135	0.0230867	-0.00786899	0.0223316	-0.233323	-0.198092	-0.212205
L-(-)-Proline	-0.472553	-0.237486	-0.228913	-0.183614	-0.220448	-0.341268	-0.204076	-0.149928	0.259848	0.160399	0.221089	0.15649	0.00930124	0.00598556	0.0852621	0.0573907	0.130887	0.443351	0.154695	0.353586
L-5-Oxoproline	-0.417903	-0.391138	-0.378071	-0.315827	-0.528352	-0.515852	-0.498422	-0.416585	0.0150164	0.00653846	0.0333849	0.0427452	0.0564701	0.0920614	0.156849	0.14574	0.703196	0.729613	0.737685	0.742851
Lactic acid	0.921637	0.788712	0.89992	0.51999	-0.435242	0.343514	0.487351	0.692125	-1.46627	-0.560596	-0.936009	-1.0268	0.163314	-0.892315	0.199212	0.305446	1.32091	0.170954	-0.355971	-1.13989
L-Alanine	-0.421469	-0.421641	-0.454593	-0.465133	-0.609192	-0.636598	-0.611246	-0.644773	0.158682	0.110578	0.157914	0.148757	0.168259	0.150595	0.236229	0.174523	0.780978	0.723205	0.73891	0.716016
L-Ascorbic acid	-0.0332446	0.0263635	0.0392705	-0.0306011	0.254487	0.274623	0.253433	0.267238	0.241697	0.251327	0.233865	0.241003	0.136117	0.168749	0.141118	0.142558	-0.654731	-0.659389	-0.64029	-0.653594
L-Asparagine	-0.667459	-0.615683	-0.442381	-0.530991	-0.729544	-0.651102	-0.796565	-0.672673	-0.282956	-0.479665	-0.384429	-0.313865	0.258713	0.16737	0.366912	0.230647	1.35769	1.38721	1.41365	1.38513
L-Aspartic acid	-0.663353	-0.693582	-0.758132	-0.748875	-0.142938	-0.340087	-0.270475	-0.437473	0.0898347	-0.0305497	0.0732899	0.0193013	0.130635	0.0344722	0.327787	0.132795	0.77182	0.818052	0.854263	0.833215
Lauric acid	0.223959	-0.170979	-0.45077	-0.103582	0.336579	0.0842258	-0.282814	-0.269031	0.273832	0.45824	0.333582	0.502823	0.151978	0.254099	-0.0681218	0.0437543	-0.482675	-0.177748	-0.405131	-0.252221
levoglucosan	-0.377603	-0.366952	-0.50506	-0.555861	0.0507023	-0.00266573	0.0956766	0.0820025	-0.201351	-0.249678	-0.154162	-0.156448	0.315121	0.288854	0.535294	0.346913	0.263065	0.240582	0.299763	0.0518062
L-Glutamic acid	0.11267	0.106042	-0.0744232	-0.0938617	-0.0885674	-0.348174	-0.231966	-0.535712	-0.0602714	-0.298434	-0.256781	-0.352664	-0.138073	-0.358249	0.1938	-0.143224	0.367441	0.884905	0.654545	0.660997
L-Glutamine	-0.249486	-0.223619	-0.200175	0.126082	-0.633353	-0.769311	-0.734093	-0.755365	-0.201444	-0.202493	-0.205689	-0.249165	0.231425	0.100871	0.387259	0.23135	0.749906	0.95425	0.861776	0.781275
L-Iditol	0.590131	0.586483	0.589919	0.581074	0.367567	0.342826	0.3421	0.35706	0.0782885	0.0472702	0.0529804	0.0583938	-0.435417	-0.403161	-0.395272	-0.396738	-0.605697	-0.592516	-0.580231	-0.585063
L-Isoleucine	-0.572598	-0.583999	-0.591833	-0.614928	-0.535471	-0.517581	-0.502692	-0.475774	0.0666145	0.0607126	0.0721448	0.0670382	0.162468	0.163192	0.207463	0.169555	0.886965	0.835217	0.858084	0.845422
L-Pyroglutamic acid	-0.418034	-0.391078	-0.377794	-0.316066	-0.529295	-0.515513	-0.497895	-0.416075	0.015259	0.00655525	0.0336738	0.04264	0.0565546	0.0927634	0.157785	0.145453	0.70269	0.728986	0.736848	0.742542
L-Rhamnose	-0.653586	-0.629712	-0.635663	-0.366567	-0.263448	-0.182157	-0.295418	-0.165236	0.0573019	0.124076	0.0603069	0.102468	0.194314	0.245676	0.483962	0.562243	-0.373022	0.615381	0.515181	0.603899
L-Serine	-0.049024	-0.121944	-0.176137	-0.34943	-0.706027	-0.81558	-0.732347	-0.823861	0.0808909	-0.0296741	0.10231	0.0515953	0.0581504	0.0227834	0.0695323	-0.0520416	0.930398	0.805887	0.891429	0.84309
L-threonic Acid	-0.0493478	-0.0488453	-0.052428	-0.041032	0.207397	0.218111	0.213005	0.21681	0.176008	0.168264	0.170517	0.1706	-3.37841	0.381611	0.395505	0.387691	0.207547	0.212642	0.225714	0.218642
L-Threonine	-0.400422	-0.410231	-0.457711	-0.475222	-0.622907	-0.693146	-0.584799	-0.64919	-0.0433989	-0.0769322	-0.0077049	-0.0272565	0.185952	0.129489	0.242272	0.14935	0.960951	0.903377	0.94161	0.935919
L-Valine	-0.504415	-0.484676	-0.518731	-0.511807	-0.479658	-0.458144	-0.463381	-0.455554	0.0444343	0.0433346	0.0378539	0.0367743	0.14854	0.166462	0.184195	0.172403	0.813598	0.740175	0.752558	0.736038
Maleic acid	-0.505809	-0.143515	-0.102514	0.136565	0.0092549	-0.153063	-0.148965	-0.160348	0.290316	0.393918	0.299571	0.274039	0.124873	-0.0418816	0.097137	0.0299916	0.0113086	-0.061363	-0.0959368	-0.253579
Mesaconic acid	-0.572271	-0.49644	-0.485439	-0.337335	0.0679126	0.093041	0.116286	0.158014	-0.226764	-0.260933	-0.261187	-0.259286	-0.00644595	0.0308127	0.157381	0.0774834	0.52264	0.537792	0.628062	0.516678
methanolphosphate	-0.223201	-0.281467	-0.348813	-0.350646	-0.263819	-0.295334	-0.36439	-0.370545	0.558672	0.488142	0.473767	0.488675	0.0172893	0.0587051	0.0221925	0.0177153	0.0673491	0.0964999	0.105925	0.103283
Methylsuccinic acid	1.15876	1.15805	-0.38993	-0.318098	-0.413249	-0.442256	-0.449024	-0.481063	1.02751	-0.413228	-0.401346	-0.382674	-0.417396	1.00636	-0.399524	1.03068	-0.187034	-0.243627	-0.217498	-0.225418
Myo-Inositol	0.349679	0.389976	0.374144	0.390452	-0.192683	-0.178098	-0.212894	-0.137084	-0.159858	-0.188393	-0.191689	-0.211409	0.105527	0.115135	0.149836	0.109961	-0.113112	-0.122858	-0.127348	-0.149284
Myristic acid	0.396646	-0.261314	-0.545361	0.0990577	-0.0858206	-0.212912	-0.482253	-0.58645	-0.0398176	0.394259	0.162119	0.190574	-0.111601	0.105128	0.0282823	0.0172085	-0.0918109	0.392367	0.249935	0.381763
N-Acetyl galactosamine	0.36134	0.654161	0.649958	0.657775	0.307514	0.330809	0.325681	0.351359	0.102353	0.0978042	0.055942	0.0875564	-0.102302	-0.0629652	-0.114847	-0.0807832	-0.845062	-0.878535	-0.959397	-0.938361
n-acetyl-d-hexosamine	0.70123	0.673062	0.666234	0.664077	0.359646	0.349551	0.359447	0.381846	0.155794	0.134533	-1.11464	0.139703	-0.0502231	-0.0309457	-0.0212302	-0.0493605	-0.843833	-0.835459	-0.813138	-0.826297
N-acetylmannosamine	0.139374	0.0597373	0.034238	0.0781106	0.0783786	0.124353	0.0475044	0.108089	0.207859	0.189278	0.182003	0.244407	0.0362484	0.173472	0.0986649	0.118311	-0.537508	-0.438794	-0.501128	-0.442598
Neokestose	0.398347	0.517702	0.516236	0.511849	0.297585	0.289753	0.308712	0.311527	-0.0131385	-0.078984	-0.0738933	-0.0159375	-0.270794	-0.242939	-0.250118	-0.211964	-0.517145	-0.483108	-0.484307	-0.509383
Nicotinic acid	-0.482156	-0.37817	-0.46421	-0.411049	-0.155266	-0.157611	-0.183183	-0.150739	0.0253747	0.0599467	0.0287904	0.0204675	0.157163	0.135198	0.27798	0.257585	0.317875	0.407199	0.417926	0.276879
Nonadecane	3.15057	-0.808483	0.368218	-0.138605	0.14172	0.183538	0.182027	-0.511121	-0.219684	-0.321258	-0.55773	-0.846907	0.218356	-0.950732	0.149312	-0.498664	0.260472	0.271906	0.212187	-0.285123
Nonanoric acid	0.229831	0.33626	0.260447	0.202223	-0.00234988	-1.25738	0.058793	0.189843	0.0526981	-0.0342404	0.0911507	0.0722269	-0.282908	-0.244277	-0.38009	-0.374364	0.438339	0.186971	0.258368	0.198454
Octadecanoate	-1.89161	-1.05493	0.064561	0.242363	0.150311	0.0508274	0.333156	0.468016	0.414671	0.423526	0.187286	0.166489	0.186318	0.232436	0.0754464	0.117125	0.27795	0.228044	-0.530125	-0.141861
Octadecanol	0.357199	0.0419801	-0.03902	0.227616	-0.201624	-0.0548466	-0.317907	-0.217858	0.223777	0.387901	0.161499	0.382163	-0.123283	-0.145032	-0.218064	-0.0999023	-0.0932691	-0.0019347	-0.143764	-0.125631
Oleic acid	1.06	0.78812	0.434198	0.401876	0.41596	0.0227804	-1.67375	0.0638869	0.17159	-1.77942	-0.498912	0.309788	0.252289	-0.187756	0.0269635	0.165347	-1.03138	0.150353	0.592092	0.315972
Oxalic acid	0.199278	-0.0600143	-0.0625228	-0.222687	0.229162	0.408413	0.284679	0.471039	0.555198	0.0227528	0.00699021	-0.109378	-0.259202	-0.315628	-0.635588	-0.253816	0.179718	-0.65638	0.097988	0.119998
oxoproline	-0.43973	2.40172	-0.317024	-0.207192	-0.347292	-0.330034	-0.354599	-0.352115	-0.133644	-0.149464	-0.517302	-0.1087	-0.0760926	-0.0945414	-0.0167228	-0.0280358	0.333591	0.253163	0.251971	0.232045
palmitic acid	0.103544	-0.214824	-0.290381	-0.1879	-0.137438	-0.185245	-0.173524	-0.12584	0.280216	0.266167	0.25616	0.230968	-0.0861416	-0.047146	-0.0376685	0.0626203	0.0143566	0.120053	0.111148	0.0408739
Pelargonic acid	-0.214634	-0.228209	-0.115094	-0.053481	0.792837	0.310553	-0.35679	-0.292723	-0.285673	-0.215721	0.29804	0.392597	0.334128	0.347213	-0.43396	-0.249863	-0.200234	0.0355854	0.0271564	0.108273
Pentadecanoic acid	-0.0936071	-0.206247	-0.229478	-0.158481	0.537856	0.513741	0.558676	0.5546	0.292441	0.249268	0.249578	0.253912	-0.119673	-0.15255	-0.116172	-0.0951756	-0.558614	-0.494236	-0.498487	-0.487353
Phosphoric acid	-0.701803	-0.709559	-0.733603	-0.738185	0.161664	0.178934	0.178116	0.161259	0.218109	0.190437	0.23404	0.218199	-0.205374	-0.233371	-0.131029	-0.180657	0.483169	0.529398	0.552943	0.527312
propane-1_3-diol	0.208849	0.158091	-2.32515	0.195942	0.201145	-0.227788	0.276214	0.48182	0.235558	-0.0781106	0.142561	0.211112	0.0265376	0.160886	0.180977	-0.340674	0.0808333	0.306079	0.137261	-0.0321439
Protein serine	-0.461049	-0.45102	-0.503362	-0.429028	-0.617741	-0.52539	-0.510027	-0.485139	-0.168498	-0.100256	-0.0885129	-0.0277152	0.0435817	0.11528	0.163958	0.203273	0.89019	0.945053	0.99554	1.01086
Psicose	0.316839	0.270021	0.278513	0.256708	0.168147	0.210767	0.232899	0.205842	0.106727	0.0844065	0.0579625	0.113881	0.0106819	0.0469704	0.0422282	0.0211614	-0.613907	-0.600523	-0.609074	-0.60025
Pyrrole-2-carboxylic acid	-0.567109	-0.648072	-0.61129	-0.537625	-0.400038	-0.373965	-0.380081	-0.362551	-0.248822	-0.157145	-0.210792	-0.191521	0.0844769	0.163222	0.102718	0.158776	1.02583	1.04379	1.04448	1.06571
Salicyl alcohol-b-glucoside	-0.0358045	0.0418817	-0.141847	0.034053	0.426818	0.407132	0.277114	0.320943	0.488439	0.494064	0.473059	0.414444	-1.93171	0.146817	0.206495	0.187156	-0.380601	-0.448823	-0.444987	-0.534644
salicylic acid	-0.561871	-0.541171	-0.623754	-0.491607	-0.126033	-0.0545317	-0.119594	-0.122146	0.301116	0.386977	0.359056	0.398174	0.204631	0.134981	0.240491	0.192191	0.181847	0.118108	0.145888	-0.0227519
Sinapic acid	0.0574579	0.207281	0.18611	0.283382	0.367974	0.314691	0.349707	0.374789	-0.0544079	-0.0526005	-0.158526	-0.155641	-0.224718	-0.308542	-0.204172	-0.258119	-0.215866	-0.109871	-0.0968914	-0.302037
Sinigrin	0.137439	-2.70132	0.124689	0.193065	0.147602	0.164806	0.205235	0.234161	0.191056	0.20234	0.147302	0.183835	0.143797	0.18109	0.157105	0.187635	-0.0228379	0.120257	0.00209912	0.000642022
sorbitol	-0.661023	-0.738704	-0.804542	-0.738345	-0.237095	-0.181123	-0.202625	-0.162348	0.176674	0.223588	0.27558	0.278471	0.187629	0.172135	0.204702	0.20138	0.396374	0.524843	0.594529	0.4899
Stearic acid	0.0269222	-0.2677	-0.316216	-0.0991389	-0.0925866	-0.06758	-0.0853701	-0.00950846	0.267021	0.310514	0.244629	0.314663	-0.227603	-0.0425477	-0.0564955	-0.00814334	-0.0222446	0.0931231	0.00869858	0.0295626
Succinic acid	0.880722	0.892133	0.894679	0.909802	-0.133243	-0.138135	-0.148682	-0.143411	-0.194088	-0.195843	-0.222734	-0.210335	-0.255937	-0.247834	-0.226301	-0.224878	-0.313283	-0.300131	-0.312039	-0.310461
Sucrose	0.117874	0.465381	0.470572	0.455893	0.253305	0.260195	0.256416	0.271092	0.00612739	-0.0357273	-0.0562986	-0.00477836	-0.214028	-0.191484	-0.213329	-0.17398	-0.422099	-0.413548	-0.40642	-0.425164
Tetradecanol	-0.363738	-0.45828	-0.402733	-0.26738	0.0866097	0.0464625	-0.103326	0.11354	-0.185294	-0.123694	-0.308903	-0.173479	0.0268444	0.130068	0.0889875	0.0462817	0.379689	0.532144	0.445831	0.49037
Trans-Hexa-dec-2-enoic acid	0.311133	0.464268	0.526894	0.664229	0.108586	0.0795289	0.20267	0.239849	0.0255564	0.0777152	0.0928968	0.115222	-0.0757541	-0.0560127	-0.043244	-0.0637022	-0.731657	-0.62016	-0.662653	-0.655366
Tricosane	0.668712	-0.00580857	-0.211674	-0.320425	0.210627	-0.122389	0.0341915	0.00272144	0.0629288	-0.225633	0.172611	-0.107522	-0.155845	-0.168615	-0.103194	-0.144948	0.313308	-0.111762	0.269307	-0.0565914
Tyramine	0.305211	0.198818	0.0865117	0.195806	0.183927	0.160164	0.180306	0.21202	-0.0356157	-0.0437281	-0.0406028	-0.059791	-0.137179	-0.115997	-0.00736548	-0.0936342	-0.337194	-0.200768	-0.208548	-0.242339
Uracil	-0.113978	-0.202432	-0.342077	-0.247395	-0.334533	-0.23837	-0.267953	-0.360779	-0.235183	-0.141898	-0.0858832	-0.0893069	0.0814106	0.123766	0.217732	0.153328	0.441002	0.495992	0.597905	0.548652
Urea	-0.482799	-0.448528	-0.492836	-0.524677	-0.843491	-0.855928	-0.854598	-0.907468	0.739421	0.709857	0.721076	0.711079	0.104432	0.112303	0.0837656	0.152363	0.439198	0.541729	0.540243	0.554858
Uric acid	0.162243	0.0646062	-0.0254578	-0.329737	-0.225461	-0.196603	-0.118202	-0.178903	-0.228671	-0.314344	-0.197884	-0.0730331	-0.144677	-0.258931	-0.0676159	-0.121702	0.495955	0.483642	0.649686	0.625089
Uridine 5'-diphospho-N-acetylglucosamine	-0.93055	-0.86285	-0.508358	-0.96578	0.0148024	0.0890882	0.0286313	0.0496658	0.099946	0.0419624	0.0643771	0.0917468	0.26538	0.332517	0.304252	0.309504	0.375509	0.430675	0.418703	0.350778

## Sheet: Log and Pareto normalized-spray
	0microM-1	0microM-2	0microM-3	0microM-4	14microM-1	14microM-2	14microM-3	14microM-4	28microM-1	28microM-2	28microM-3	28microM-4	56microM-1	56microM-2	56microM-3	56microM-4	112microM-1	112microM-2	112microM-3	112microM-4
Label	S-aControl	S-aControl	S-aControl	S-aControl	S-b14Î¼M	S-b14Î¼M	S-b14Î¼M	S-b14Î¼M	S-c28Î¼M	S-c28Î¼M	S-c28Î¼M	S-c28Î¼M	S-d56Î¼M	S-d56Î¼M	S-d56Î¼M	S-d56Î¼M	S-e112Î¼M	S-e112Î¼M	S-e112Î¼M	S-e112Î¼M
(-)-Shikimic acid	-0.11778	-0.108895	-0.103967	-0.0863837	0.230617	0.154368	0.2235	0.194208	0.220626	0.1935	0.255846	0.206085	0.172115	0.193402	0.207679	0.163394	-0.433508	-0.542441	-0.436204	-0.586163
1_2_3_4_6-O-PENTATRIMETHYLSILYLGLUCOPYRANOSE	-0.34076	-0.43163	-0.315103	-0.349273	0.45335	0.388482	0.460965	0.435485	0.190317	0.175877	0.221408	0.184689	0.224896	0.211923	0.238457	0.176926	-0.420049	-0.56465	-0.412803	-0.528508
1_2_4-benzenetriol	-0.307232	-0.230237	-0.265503	-0.14446	-0.0584583	0.0374277	0.228537	0.177513	0.241164	0.166192	0.0711862	-0.057909	-0.147057	-0.0917393	-0.0821213	-0.140248	0.121441	0.0132647	0.170147	0.298093
1_3-Benzenedicarboxylic acid	-0.179883	-0.208401	-0.232753	-0.00415895	0.0483658	0.0940788	0.0265328	0.174745	0.134938	0.195801	0.0687543	0.0687919	0.0541676	0.0284761	0.0617151	-0.892173	0.227701	-0.342792	0.339386	0.336707
1_3-Dihydroxyacetone dimer	-0.0527966	-0.0357176	0.00314725	0.0551097	-0.089941	-0.0989061	-0.0657974	0.061589	0.353083	0.2736	0.268327	0.203162	0.380986	0.341367	0.519083	0.398537	-0.515772	-0.658873	-0.609405	-0.730782
16-METHYLHEPTADECANOIC ACID METHYL ESTER	0.954558	1.03249	1.05096	0.998654	-0.0391904	-0.220428	0.0595991	-0.158498	-0.137355	0.0286005	0.124868	0.0434942	-0.245313	-0.0897088	-0.212269	-0.316718	-0.63272	-0.919811	-0.699193	-0.622015
1-methylgalactose	0.263446	0.28712	0.275667	0.255865	0.344551	0.351588	0.361824	0.374822	-0.321247	-0.265824	-0.276836	-0.322651	-0.164158	-0.163945	-0.160151	-0.202072	-0.14002	-0.143043	-0.124746	-0.23019
1-UNDECANOL	-0.0575658	-0.29184	-0.121256	0.0664658	0.292746	-0.205919	-0.107298	0.208158	0.243163	0.331113	0.441946	0.116905	-0.0423773	0.0204062	-0.0979877	-0.292754	-0.556356	0.136534	-0.364289	0.280205
2-hydroxyglutaric acid	-0.611647	-0.640354	-0.610153	-0.650185	0.368033	0.350221	0.406734	0.364014	0.190746	0.203583	0.194657	0.212658	0.0952655	0.139137	0.131867	0.0959521	-0.0361228	-0.0675476	-0.030317	-0.106541
2-Hydroxypyridine	0.353792	0.21814	0.378773	0.0625769	-0.0121075	-0.46927	0.0511645	-0.327924	-0.165139	-0.100506	0.208733	0.245788	0.254124	0.281097	0.269191	0.228979	-0.128256	-0.590299	-0.138337	-0.62052
2-ketoglucose dimethylacetal	-0.450027	-0.404235	-0.395691	-0.443088	0.293154	0.278613	0.295156	0.26589	0.179271	0.216149	0.248612	0.23471	0.167999	0.19957	0.201219	0.14346	-0.212617	-0.286051	-0.200934	-0.33116
2-Oxoglutaric acid	-0.185807	-0.138639	-0.152509	-0.163646	-0.0423816	-0.155229	-0.107878	-0.112905	0.162172	0.128211	0.195284	0.175183	0.44731	0.51602	0.543954	0.477373	-0.206148	-0.418527	-0.346862	-0.614973
2-TRIMETHYLSILOXYPENT-2-ENOIC ACID TRIMETHYLSILYL ESTER	-0.209996	0.0030942	-0.104495	0.121786	0.230603	0.253546	0.256106	0.098393	0.0352482	0.21709	0.0168748	0.151753	-0.132453	-0.137879	-0.0449622	-0.110412	0.0244526	-0.172521	-0.235601	-0.260629
3_4-dihydroxycinnamic acid	0.41251	0.367864	0.230823	0.319472	0.280749	0.289922	0.223615	0.255836	0.168813	0.10399	-0.083999	-0.177779	-0.224691	-0.317782	-0.336156	-0.371753	-0.290058	-0.27109	-0.287448	-0.292837
3_7_11_15-TETRAMETHYL-1-HEXADECEN-3-OL	0.370042	0.329846	0.386301	0.532707	-0.435979	-0.747833	-0.983577	0.505265	0.664658	-0.847802	-0.422265	-0.39257	0.534005	-0.398812	0.539732	0.443054	-0.728039	0.695684	-0.705128	0.660711
3-aminoisobutyric acid	0.0721018	0.038084	-0.346994	0.00344291	0.214705	-0.019252	0.208588	0.0512048	0.0659298	0.0781042	0.152287	0.14991	0.215651	0.22268	0.230089	-0.303248	-0.270367	-0.465286	-0.241136	-0.0564947
3-Aminopropionitrile	0.30179	-1.80761	-1.88902	-1.61795	0.312229	0.337899	0.320035	0.348736	0.337213	0.351565	0.326799	0.327929	0.308009	0.313747	0.328863	0.309343	0.292945	0.268645	0.273425	0.255412
3-ETHYL-2_6_10-TRIMETHYLUNDECANE	0.124306	0.173397	0.0257728	0.095568	0.233603	0.187247	-0.031786	-0.0541733	0.269665	0.412145	0.301902	0.374313	0.290084	0.334332	0.253374	0.318958	0.00944792	-1.5036	-1.96824	0.153689
3-ISOPROPYL-6_10-DIMETHYLUNDECANE-2-OL	-0.450742	0.201257	-0.312372	0.0959468	-0.452702	-0.077697	-0.231211	-0.05772	0.152332	0.524766	0.148272	0.521506	0.0936655	0.0101538	0.0711329	0.0151478	-0.233963	-0.0651566	-0.136435	0.183819
4-Hydroxybenzoic acid	-0.44446	-0.410316	-0.293144	-0.242737	-0.106873	-0.0807752	-0.115047	-0.073587	0.118891	0.182554	0.0778942	0.0880295	0.0707127	0.129009	0.0821538	0.0851978	0.12975	0.177375	0.302905	0.322467
4-hydroxybutyric acid	-0.502671	-0.482226	-0.382913	-0.38638	-0.200821	-0.183912	-0.0566443	-0.0377262	0.0030689	0.0162242	0.0625856	0.0573526	0.167089	0.155165	0.200724	0.1405	0.329373	0.323138	0.406802	0.371271
4-Hydroxypyridine	0.0499955	0.0230459	-0.0127298	0.099489	-0.117989	-0.120932	-0.0101123	-0.0828936	0.0207202	0.152774	0.127479	0.193589	0.00877365	0.182009	0.04901	0.0666318	-0.391122	0.0107346	-0.219807	-0.0286662
5_6-Dihydrouracil	0.472782	0.43539	0.436463	0.416512	0.0773563	0.126775	0.173816	0.142154	-0.164588	-0.0784299	-0.088079	-0.151966	-0.163885	-0.134989	-0.161302	-0.218106	-0.27245	-0.219981	-0.24813	-0.379342
6-deoxyglucose	-0.277253	-0.265013	-0.27856	-0.305642	0.886602	-0.272084	-0.0642542	-0.205992	-0.487562	-0.415987	-0.320477	0.859752	0.870365	-0.252418	-0.167009	0.869268	-0.00592804	-0.0915301	-0.00195174	-0.0743258
6-Hydroxynicotinic acid	0.445221	0.494665	0.486215	0.484409	-0.169235	-0.197971	-0.19083	-0.285574	0.0789128	0.156051	0.151534	0.140827	0.013247	0.0246781	-0.00665871	-0.0157981	-0.397012	-0.40436	-0.380949	-0.427371
Alanine	0.473442	0.427037	0.476932	0.461213	0.0614762	0.0805136	0.0847028	0.0794271	-0.044609	-0.0454255	-0.0439498	-0.041859	0.0692577	0.10104	0.0758987	0.0299871	-0.566426	-0.595113	-0.537266	-0.546278
alpha-Lactose	-0.12832	-0.120842	-0.249013	-0.125881	-0.322297	-0.512126	-0.406083	-0.620292	1.10747	0.893241	1.27103	1.03214	0.305134	0.212417	0.289328	-0.0453278	-0.550091	-0.775326	-0.491637	-0.763514
Benzoic acid	-0.418526	0.120758	-0.42504	0.0916794	-0.224656	0.00805557	0.0843107	0.331892	-0.00962056	0.203751	-0.271912	-0.131086	-0.285401	0.0242975	-0.369793	-0.054569	0.323002	0.733324	0.0468039	0.222728
beta-Alanine	-0.276185	-0.252116	-0.209011	-0.227348	0.0695051	-0.0271113	0.08448	0.0215247	-0.0373048	0.0680032	0.102863	0.0474595	0.0895096	0.11899	0.166175	-0.0696376	0.15016	0.0728796	0.1434	-0.0362349
cis-Aconitic acid	-0.408971	-0.686006	-0.785515	-0.820764	0.321965	0.334743	0.179668	-0.020787	0.2795	0.303623	0.326182	0.381022	0.193148	0.186538	0.21249	0.137054	0.167763	-0.0748294	0.0424122	-0.269236
citraconic acid	-0.890601	-1.0824	-0.907495	-1.17342	-0.628167	0.521536	-0.298651	0.523677	0.444727	0.451674	0.286261	0.324527	0.285892	0.121531	-0.903382	0.148504	0.729089	0.715165	0.709917	0.621622
citric acid	-0.783839	-0.771009	-0.71108	-0.756547	0.155947	0.132959	0.191977	0.221188	0.140352	0.152178	0.169971	0.154166	0.135161	0.150775	0.173449	0.160209	0.32637	0.281458	0.283716	0.192599
D-(-)-Arabinose	-0.221354	-0.211701	-0.219262	-0.229802	0.516293	0.479814	0.51359	0.50667	0.173307	0.176272	0.187682	0.165142	0.0238006	0.078644	0.0833263	0.0505086	-0.469088	-0.565226	-0.513887	-0.52473
D-(-)-Fructose	0.051388	0.0753936	0.0878656	0.0830253	0.417505	0.443766	0.445991	0.470266	0.156337	0.176647	0.151315	0.152858	-0.0201162	-0.00870455	-0.00549746	-0.0280948	-0.657269	-0.671325	-0.646648	-0.674702
D-(-)-Mannitol	-0.62186	-0.575519	-0.590404	-0.587487	-0.460148	-0.478907	-0.46474	-0.430529	0.448261	0.466973	0.487798	0.473281	0.436927	0.463748	0.453575	0.429611	0.154767	0.12086	0.162364	0.11143
D-(-)-Ribose	-0.75218	-0.741443	-0.717954	-0.713868	0.382379	0.321772	0.396414	0.338991	0.208799	0.297416	0.253197	0.266344	-0.00757938	0.0411465	0.0409836	-0.084482	0.15008	0.0693924	0.157136	0.0934538
D-(+)-Galactose	0.78952	0.80719	0.810299	0.827095	0.0998297	0.0766084	0.0974282	0.0884306	-0.0416659	-0.0517957	-0.0374991	-0.0554572	-0.102651	-0.0934185	-0.0788767	-0.116059	-0.752064	-0.752774	-0.731529	-0.782611
D-(+)-Maltose	0.0240216	1.33694	1.2753	1.2613	1.19858	0.10514	-1.05344	0.371656	0.42654	-0.844365	0.0541468	0.114121	0.0848599	-0.498775	-0.495228	-0.548753	-0.671653	-1.15955	-0.511294	-0.46954
D-(+)-Trehalose	-0.261129	-0.219442	-0.16199	-0.0587266	-0.294048	0.545838	-0.029135	0.506741	0.218462	0.253618	0.136551	0.339635	0.300552	0.194986	-0.0319798	0.0763642	0.299884	-0.681006	-0.447227	-0.687948
D-(+)-Xylose	-0.158816	-0.184657	-0.255414	-0.137783	0.491572	0.423957	0.451559	0.497486	0.124966	0.173062	0.187024	0.123002	0.10589	0.0642816	0.134472	0.0629948	-0.439373	-0.541029	-0.532656	-0.590538
dehydroascorbic acid	0.702477	0.694361	0.714332	0.685111	-0.116134	-0.125371	-0.0999488	-0.112695	0.12726	0.144261	0.126907	0.128465	-0.0622703	-0.0395095	-0.047542	-0.0671231	-0.616565	-0.671589	-0.660421	-0.704006
D-Fructose 6-phosphate	0.0196779	-0.0155167	0.0748648	-0.114984	-0.114872	-0.193066	-0.148819	-0.0864482	0.355328	0.335051	0.403007	0.330237	0.524198	0.539997	0.586542	0.499716	-0.592645	-0.758151	-0.760154	-0.883965
DL-Malic acid	6.7961e-05	0.119317	0.113097	0.159864	0.112457	0.18206	0.135908	0.216373	0.0872971	0.163553	0.0981157	0.0641464	-0.116745	-0.0872499	-0.086383	-0.205832	-0.156382	-0.226919	-0.242476	-0.33027
DOCOSANE	-0.27156	-0.229534	-0.185875	-0.154588	-0.00230616	-0.00834925	0.0137458	0.0910061	0.51494	0.500038	0.478851	0.432004	-0.422804	-0.341166	-0.334853	-0.423106	0.0537542	0.0770166	0.193732	0.0190531
D-Xylulose	-0.402631	-0.494846	-0.424845	-0.39673	0.361838	0.350116	0.405783	0.384676	0.167287	0.186739	0.21673	0.155053	-0.15192	-0.0990695	-0.0152736	-0.155588	0.0371213	-0.120509	0.0448803	-0.0488121
EICOSANE	0.370568	0.368449	-1.50036	-0.280976	0.5345	0.289159	0.428387	0.608284	0.360034	0.270509	0.47561	-0.979366	-0.443937	0.271852	-0.0343573	-0.587935	-1.072	0.234501	-0.0352395	0.722319
Erythronic acid	0.102508	0.0839848	0.145374	0.138105	0.234056	0.11184	0.168333	0.0749951	0.175391	0.224737	0.186452	0.152766	0.0330981	0.119574	0.14537	0.0401956	-0.462721	-0.546897	-0.555889	-0.571272
Ethanolamine	0.181688	0.213699	0.258454	0.237901	0.331332	0.254856	0.31377	0.244089	-0.25849	-0.264073	-0.249871	-0.300313	0.0290455	0.0600578	0.00853976	-0.0527367	-0.20355	-0.321736	-0.200744	-0.281919
ferulic acid	-0.532396	-0.199996	-0.188526	-0.140133	-0.00446649	0.026314	0.144034	0.0723059	0.304048	0.288376	0.117268	0.101853	0.0147323	-0.0839046	0.0830874	0.01518	-0.114613	0.0653131	0.0686136	-0.0370893
fructose-6-phosphate	-0.0143461	-0.0143531	0.0740221	-0.0863394	-0.0518128	-0.149744	-0.0953627	-0.0835187	0.368328	0.316633	0.422188	0.32465	0.487845	0.525419	0.488782	0.481775	-0.558122	-0.744009	-0.766706	-0.925328
GABA	0.0460054	0.0225976	0.0774094	0.0164007	0.370745	0.259063	0.37688	0.28569	-0.563605	-0.552628	-0.520412	-0.530659	0.159188	0.200517	0.185981	0.101594	0.0793017	-0.0282855	0.0650525	-0.0508385
galactonic acid	0.114698	0.12267	0.145814	0.0861185	0.394348	0.376895	0.412072	0.411137	-0.865241	-0.910974	-0.864303	-0.969697	0.344015	0.356728	0.384183	0.338777	0.0669993	0.013305	0.0622247	-0.0197697
glucoheptulose	-0.0403427	-0.00080102	-0.0243028	-0.0362353	-0.00152288	-0.00760152	-0.0710231	-0.0658952	-0.131549	-0.0514091	-0.118443	-0.0101647	-0.259494	-0.127481	-0.286993	-0.223232	-0.484501	0.445962	0.0105244	1.48451
gluconic acid	-0.638801	-0.648708	-0.626662	-0.680794	0.944248	0.938248	0.941081	0.911959	0.0598719	0.0560148	0.0903508	0.0553413	-0.19488	-0.166247	-0.172632	-0.181108	-0.156773	-0.185771	-0.168318	-0.176421
Glucose	0.211821	0.278987	0.268046	0.321775	0.120101	0.170586	0.148827	0.195365	0.0526996	0.083271	0.0414905	0.0356957	0.0772397	0.0896062	0.0939779	0.0876149	-0.565471	-0.582054	-0.546006	-0.583573
Glucose-1-phosphate	-0.372837	-0.364145	-0.372955	-0.334504	0.22787	0.23133	0.381336	0.320773	0.421204	0.372906	0.39341	0.402551	0.0378038	-0.0070264	0.0228162	-0.00936205	-0.29666	-0.414592	-0.341224	-0.298694
Glutaric acid	-0.66493	-0.850411	-0.721679	-0.696374	0.0068882	0.0820755	0.128327	0.207029	0.0694013	0.156207	0.0431102	0.0833567	0.0908243	0.0554785	0.0787082	0.12095	0.349962	0.528048	0.455583	0.477446
Glyceric acid	0.217402	0.24858	0.244937	0.246635	0.386366	0.333274	0.398761	0.354511	-0.0863996	-0.060729	-0.0381313	-0.106932	-0.140822	-0.0466973	-0.0494869	-0.128719	-0.400031	-0.481794	-0.403859	-0.486865
Glycerol	-0.182977	-0.150907	-0.18363	-0.145288	-0.236578	-0.221173	-0.219307	-0.200169	-0.407049	-0.344327	-0.472098	-0.453239	1.13908	1.1477	1.12484	1.10117	-0.326137	-0.262195	-0.376684	-0.331032
glycerol-3-galactoside	0.409955	0.370754	0.417988	0.381576	0.331368	0.335849	0.355002	0.38513	0.0851737	0.0929984	0.0698353	0.0667081	-0.241053	-0.223457	-0.243503	-0.266833	-0.561575	-0.570367	-0.581996	-0.613554
glycerol-alpha-phosphate	-0.276364	-0.527156	-0.588204	-0.65344	0.215234	0.188498	0.196814	0.12444	0.247668	0.263743	0.334188	0.346219	0.402804	0.384914	0.440981	0.355383	-0.000648393	-0.358028	-0.448727	-0.648319
glycine	0.349429	0.376924	0.399201	0.385764	0.0404259	0.0622651	0.00595742	-0.0215558	0.398988	-0.175005	-0.14367	-0.209023	-0.332847	-0.338224	-0.314062	-0.527284	0.0276447	0.0364745	-0.0170088	-0.00439206
Glycolic acid	-0.552339	0.111063	0.539171	0.257816	-0.00755417	0.168941	7.74693e-05	0.200407	0.208565	0.221135	0.414801	0.375778	-0.20866	-0.111948	-0.211472	-0.384973	-0.268346	-0.504156	-0.0831287	-0.165177
Gly-Gly	0.21238	0.203431	0.240911	0.0289197	0.123859	0.00776998	0.219501	0.0510965	0.172463	0.01038	0.114128	0.132926	0.0458465	0.102071	0.0692623	-0.0415712	-0.429651	-0.342052	-0.431936	-0.489736
HENEICOSANE	-0.260266	-0.438826	-0.169359	-0.249086	0.00101053	-0.128559	-0.0785874	-0.0487341	0.382858	0.377642	0.494159	0.322354	-0.132886	-0.324023	-0.105142	-0.367962	0.241715	0.17408	0.228641	0.0809692
Heptadecanic acid	-1.64989	0.157699	0.355575	0.153241	-0.172413	0.380895	0.00750479	0.229043	0.204512	-0.127352	-0.152921	-0.6547	-0.0966597	0.121953	0.171765	0.130332	0.264814	0.304589	0.267088	0.104928
Hexose	0.165724	0.209615	0.307062	0.0349847	0.500041	0.295458	0.261204	0.143422	-0.151699	-0.126133	-0.0600033	-0.148069	-0.168228	-0.165413	-0.16987	-0.190431	-0.0919756	-0.231432	-0.226284	-0.187972
Hydroxylamine	-0.360997	-0.334742	-0.25038	-0.291564	0.0108816	0.0584202	0.0641427	0.0776599	-0.183338	0.0808188	-0.00507984	-0.0328916	0.15185	0.0942271	0.0389862	-0.0669204	0.346616	0.249618	0.317893	0.0348
Icosanoic acid	-0.788513	-0.728869	-0.624744	-0.310569	0.0110716	-0.0496901	0.0163204	0.103339	0.233606	0.339915	0.231952	0.211195	0.309399	0.31145	0.345211	0.177111	0.106904	-0.00862065	0.103342	0.0101879
Inositol	0.2988	0.350949	0.361963	0.347623	-0.040945	-0.027836	-0.046483	-0.0213067	0.151414	0.196176	0.181905	0.134324	0.0230502	0.0568967	0.0181798	0.0208919	-0.505826	-0.517038	-0.437554	-0.545182
inositol-4-monophosphate	-0.0461664	0.112324	0.103213	0.214607	-0.11693	0.0390188	0.115567	0.17367	0.0907105	0.30594	0.0186877	0.147696	0.201311	0.201972	0.161881	0.136902	-0.0813601	-0.418816	-0.544094	-0.816133
isohexonic acid	-0.455286	-0.47999	-0.431442	-0.483642	0.392445	0.340379	0.351686	0.363616	0.073542	0.137866	0.136809	0.118865	0.265423	0.215574	0.244368	0.266802	-0.23672	-0.292265	-0.205115	-0.322914
isothreonic acid	0.455584	0.458205	0.467779	0.449354	0.307446	0.2927	0.280365	0.283729	-0.0147337	0.0166556	-0.00515988	7.52932e-05	-0.0956246	-0.109435	-0.0550898	-0.0994967	-0.630835	-0.67265	-0.636119	-0.69275
L-(-)-Malic acid	-0.151807	0.0100516	-0.00164064	0.0647509	0.0164551	0.169719	0.0714625	0.216161	0.119792	0.192421	0.0634279	0.0536515	-0.0809899	-0.0956672	-0.058064	-0.215006	-0.0333193	-0.0377528	-0.0873208	-0.216327
L-(-)-Phenylalanine	0.118798	0.0172291	0.118511	-0.113059	0.486872	0.383654	0.369833	0.193368	0.0951677	0.0603173	0.121228	0.030764	0.243334	0.238971	0.201125	0.105091	-0.747843	-0.586169	-0.655349	-0.681843
L-5-Oxoproline	-0.524879	-0.494566	-0.452727	-0.478508	-0.0301452	-0.0627418	-0.0412586	-0.0965692	0.110344	0.179785	0.208675	0.233361	0.172748	0.230991	0.297522	0.224763	0.204314	0.113742	0.153699	0.0514513
Lactic acid	0.115678	0.101867	0.172319	0.109827	0.212581	0.191175	0.293675	0.120736	0.321288	0.197357	0.152157	0.210772	-1.5088	0.102153	-0.244413	-0.190629	0.196931	0.187792	-1.32432	0.581856
L-Ascorbic acid	0.0487375	0.0650864	0.0734547	0.00972402	0.460034	0.469679	0.473584	0.493588	0.156955	0.195314	0.152305	0.153952	-0.0187987	-0.00224681	-0.0108656	-0.0321726	-0.666211	-0.694306	-0.636017	-0.691796
L-Aspartic acid	-0.300359	-0.402363	-0.364659	-0.468823	0.245029	0.124212	0.0408735	-0.0531948	0.321488	0.34755	0.386306	0.321779	0.487593	0.48911	0.501068	0.41483	-0.350409	-0.485286	-0.509138	-0.745606
Lauric acid	-0.294158	0.0237317	-0.402605	0.415393	0.0236132	0.277386	0.0667071	0.515454	-0.168291	0.153988	-0.221488	-0.0381742	-0.318816	-0.0630782	-0.192825	-0.0728698	-0.0701664	0.553064	-0.265759	0.0788943
Levoglucosan	-0.614185	-0.549462	-0.606079	-0.5202	-0.0110487	-0.00465716	0.162929	0.0455632	0.46673	0.446291	0.457012	0.467736	0.0290895	0.015591	0.047342	-0.00967085	-0.0598498	-0.0153762	-0.051103	0.303348
L-Glutamic acid	0.310647	0.192637	0.434503	0.124126	0.219796	0.21018	0.0596957	0.00988822	0.23859	0.360561	0.222466	0.301153	0.35053	0.28076	0.196848	0.0549376	-0.907627	-0.874881	-0.890902	-0.893906
L-Iditol	0.152425	0.863662	-0.708103	0.243051	0.213196	0.222047	0.21745	0.195594	0.116281	0.179451	0.169502	0.162599	-0.00783775	0.0120305	0.011698	0.00519781	-0.500144	-0.530958	-0.465959	-0.551181
L-Isoleucine	-0.616307	-0.623081	-0.612194	-0.591165	0.432198	0.43647	0.419527	0.426929	-0.0678499	-0.0503389	-0.0471066	-0.10631	-0.0141508	-0.00592742	-0.0277537	-0.0562188	0.262244	0.286915	0.256717	0.297403
L-Rhamnose	0.560086	0.571937	0.576001	0.571957	0.0107447	-0.0084152	0.0335189	-0.041639	-0.020193	0.00693125	0.0190105	-0.00564781	-0.162682	-0.0973949	-0.0544068	-0.135082	-0.373327	-0.516157	-0.420234	-0.515005
L-Serine	-0.169436	-0.315392	-0.306686	-0.37225	0.253853	0.346785	0.127716	0.187131	0.289756	0.261364	0.282954	0.19168	0.182826	0.17211	0.231516	0.144799	-0.204445	-0.336476	-0.451772	-0.516034
L-Threonine	-0.224422	-0.429504	-0.402953	-0.462519	0.331128	0.343276	0.202499	0.154506	-0.0291443	-0.0109763	-0.00298314	-0.0685464	0.141155	0.191888	0.232182	0.151974	0.143369	-0.00302657	-0.0323545	-0.225547
L-Valine	-0.566846	-0.545776	-0.518062	-0.484896	0.248706	0.253574	0.226116	0.249932	0.11085	0.132621	0.0717942	0.0520868	0.0530008	0.0574482	0.0287257	-0.0251453	0.120468	0.201157	0.147659	0.186587
Mesaconic acid	-0.300454	-0.264815	-0.296382	-0.278459	-0.300347	-0.229385	-0.231151	-0.26606	0.452147	0.460361	0.5451	0.492902	0.0712706	0.107883	0.0877293	0.0750992	-0.0457688	-0.0312972	-0.0697034	0.0213314
methanolphosphate	0.178855	0.182967	0.194512	0.204904	0.393735	0.335008	0.364685	0.286664	0.0982465	0.0769134	0.0855208	0.0539091	-0.0352559	-0.0346706	0.00358444	-0.0622424	-0.449828	-0.592444	-0.589146	-0.695918
Methyl succinic acid	-0.419975	-0.378715	-0.369849	-0.219429	-0.0520563	0.0536062	0.0198905	-0.0826434	-0.205568	-0.179954	-0.189486	-0.0987284	-0.122369	-0.0823122	-0.168964	-0.190442	0.927928	-0.0385634	0.915718	0.881912
Myo-inositol	0.294808	0.343995	0.370722	0.352398	-0.0453041	-0.0371635	-0.0578286	-0.0421816	0.171485	0.205757	0.198091	0.154038	0.0212375	0.0513237	0.0163758	0.0166168	-0.5033	-0.51913	-0.447739	-0.544199
Myristic acid	-0.435094	-0.138507	-0.481105	0.570911	-0.349469	-0.28457	-0.115425	0.341984	-0.348095	-0.27852	-0.367924	-0.0142288	-0.089445	0.311566	0.141467	0.153787	0.124988	0.804308	0.171874	0.281498
N-Acetyl galactosamine	-0.874239	-0.792581	-0.866615	-0.820879	-0.0261205	-0.0581429	-0.110339	-0.097567	0.567798	0.653168	0.579027	0.596887	0.122204	0.221036	0.219476	0.210799	0.181139	0.097351	0.16824	0.029358
n-acetyl-d-hexosamine	1.05008	1.04651	1.05077	1.01223	-0.011215	-0.0252473	0.0018051	0.0063458	0.0221012	0.0109795	0.0199064	-0.00339952	-0.209615	-0.186476	-0.198086	-0.206767	-0.840716	-0.850033	-0.84758	-0.841595
N-acetylmannosamine	0.0742863	0.154121	0.0845857	0.0356333	0.268144	0.279735	0.264068	0.327879	0.0139277	0.0342692	0.0357776	0.015998	-0.0755	-0.0290727	0.000145635	-0.0677877	-0.397603	-0.374879	-0.243479	-0.400248
Nicotinic acid	-0.443308	-0.442098	-0.479593	-0.488543	0.0624806	0.0350344	0.152563	0.0447359	0.0733508	0.0957235	0.0961043	0.107196	0.072588	0.14984	0.237799	0.123671	0.193717	0.0968645	0.154347	0.157527
Nonanoric acid	0.437363	0.33796	0.423422	0.325441	0.230225	0.00195753	0.183551	-0.0146441	0.0923376	-0.0514778	0.0463513	-0.00948437	0.0346278	0.0160198	-0.0149387	-0.134238	-0.447338	-0.398581	-0.480738	-0.577817
Oleic acid	-0.600686	-0.836442	-1.09937	0.15658	-0.0285652	-0.166826	-0.00716281	0.043349	-0.0535937	-0.18419	-0.159793	-0.0874795	0.302526	0.425756	0.254702	0.108078	0.164644	0.52872	0.680447	0.55931
O-TRIMETHYLSILYL-N-DI-TRIMETHYLSILYLAMINOETHANOL	0.97983	1.00804	1.00175	0.978403	-0.982521	-0.985683	-1.12629	-0.998413	0.494747	0.484435	0.478766	0.469958	-0.04484	-0.0299353	-0.0100923	-0.0405253	-0.427904	-0.4466	-0.358173	-0.444952
oxoproline	-0.0973428	-0.0835144	-0.0650681	-0.0759772	0.120479	0.106432	0.11633	-2.58659	0.181967	0.212531	0.225211	0.23602	0.209299	0.234807	0.264457	0.232696	0.224216	0.185457	0.201665	0.156925
Palmitic acid	-0.417487	-0.407038	-0.381882	-0.0726215	-0.0352641	-0.0909087	-0.046813	0.161741	0.253296	0.285828	0.238547	0.265535	-0.064968	0.00388871	-0.0246639	-0.0258539	-0.0276202	0.263308	0.166088	-0.0431117
Pentacosane	-0.361155	-0.213862	-0.618723	-0.463991	0.14102	0.137799	0.0802176	-0.142737	0.226344	0.228057	0.172447	0.473871	-0.246778	0.0700829	0.0955011	-0.126757	0.38169	0.178521	0.00441946	-0.0159689
Pentadecane	-0.169521	-0.127666	0.0952083	-0.0290358	0.0559843	0.3074	0.241935	0.534715	-0.0748571	-0.00716022	0.137146	-0.0221164	-0.150923	-0.00810039	-0.0629995	0.00760668	-0.261772	-0.230691	-0.234574	-0.000578635
Pentadecanoic acid	-0.665569	-0.543801	-0.524915	-0.00105074	0.429221	0.430023	0.459539	0.565375	0.019762	-0.0262137	0.0177376	-0.0135669	-0.0218975	0.015891	0.0836474	0.0984025	-0.153535	0.152227	-0.144428	-0.176849
Phosphate	0.0425447	0.0243462	0.0434717	0.0405669	-0.328723	-0.337123	-0.359882	-0.399972	0.373046	0.370972	0.37559	0.392707	0.409104	0.429277	0.490471	0.422022	-0.39294	-0.504941	-0.5142	-0.576337
propane-1_3-diol	-0.315809	-0.146749	-0.0862696	0.00306822	0.353712	0.0313284	0.197731	0.0468041	0.122301	0.0801337	-0.133735	-0.0907107	-0.117805	0.436752	-0.294913	-0.242727	-0.103477	-0.025977	0.164525	0.121817
Psicose	-0.0472604	0.00263826	0.0344282	0.0298847	0.31	0.260552	0.252351	0.35915	0.00402779	0.0630144	0.116677	0.0448012	0.0151653	-0.0259917	0.0203915	-0.0508031	-0.249063	-0.43068	-0.36407	-0.345214
Salicyl alcohol-b-glucoside	-1.05092	-1.05205	-1.03057	-1.32431	0.46061	0.401155	0.44558	0.452662	0.0853541	0.0880459	0.0982437	0.0870512	0.249102	0.22709	0.254187	0.212382	0.403369	0.330399	0.382115	0.280503
salicylic acid	-0.561324	-0.640104	-0.716565	-0.632084	0.155912	0.291801	0.359731	0.269663	0.0359005	0.0810411	0.0126431	0.040953	0.062172	0.0324984	0.0775249	0.0926555	0.258755	0.177253	0.289912	0.311662
Sinapic acid	0.0726718	0.189042	0.215997	0.204894	0.0362513	-0.0689134	0.00321938	-0.0456	0.0910118	0.200459	0.24189	0.274721	0.217147	0.266061	0.287507	0.26676	-0.323229	-0.646744	-0.61006	-0.873087
Sinigrin	0.545568	0.542826	0.533857	0.523618	0.504935	-1.44112	-1.45084	0.501806	0.475898	0.487195	0.475731	0.444483	-1.63104	-1.53923	0.450644	-1.7638	0.319481	0.582037	0.459121	0.97883
Stearic acid	-0.590234	-0.423736	-0.195464	-0.223208	-0.039014	0.00129356	0.0254126	-0.232644	0.0531833	0.00363238	-0.156218	0.214228	-0.206471	-0.0901283	-0.0193718	0.229536	0.493618	0.371607	0.444374	0.339605
Succinic acid	0.783454	0.812134	0.796573	0.796654	-0.169741	-0.181022	-0.175626	-0.170249	-0.110456	-0.0669621	-0.0861659	-0.081725	-0.136907	-0.115107	-0.0852394	-0.146788	-0.374524	-0.421012	-0.41349	-0.453801
Sucrose	0.49622	0.550338	0.539819	0.538945	0.152	0.110796	0.133928	0.17941	0.109651	0.119883	0.138649	0.128396	-0.085534	-0.0520157	-0.0706366	-0.0912753	-0.649447	-0.747789	-0.730321	-0.771016
Tetracosa	-0.40493	-0.256886	-0.354068	-0.276767	0.116618	0.0692388	0.141037	0.0956919	0.54615	0.582677	0.604227	0.582939	-0.33432	-0.295423	-0.337015	-0.453468	0.0580658	-0.0450999	0.00195706	-0.0406258
Tricosane	-0.582657	-0.491231	-0.472265	-0.542783	0.143559	0.119549	0.144854	0.153998	0.428725	0.472132	0.468914	0.452683	-0.203206	-0.186669	-0.131725	-0.213051	0.183347	0.0563833	0.134537	0.0649047
Tyramine	0.131676	0.142164	0.214684	-0.0619861	0.0806297	0.014513	0.0126784	0.0908515	-0.0487033	-0.0546346	-0.100029	-0.0446966	0.0716051	0.145926	0.0526148	0.0915179	-0.0814617	-0.255641	-0.179057	-0.222651
uracil	-0.365614	-0.385179	-0.519734	-0.270699	-0.116769	-0.18026	-0.0709195	-0.155042	-0.00252967	0.121017	-0.00916637	0.0251623	-0.0288229	0.100523	0.110473	0.105383	0.394005	0.382538	0.424054	0.44158
Urea	-0.750503	-0.725976	-0.701616	-0.724129	-0.221181	-0.223564	-0.211071	-0.238769	-0.215182	-0.180423	-0.201547	-0.119756	0.787835	0.78662	0.885826	0.793597	0.477063	0.349218	0.350446	0.0831125
Uridine 5'-diphospho-N-acetylglucosamine	-0.676686	-0.740344	-0.677522	-0.849627	-0.0139744	-0.0211442	-0.0295654	-0.0190263	0.6725	0.580555	0.609416	0.608253	0.232771	0.250392	0.250443	0.206514	-0.126321	-0.0707309	-0.0369989	-0.148905

## Sheet: ANOVA-watering
	f.value	p.value	-LOG10(p)	FDR	Tukey's HSD
Allose	14546	1.0306e-26	25.987	1.4119e-24	W-b14Î¼M-W-aControl	W-e112Î¼M-W-b14Î¼M	W-d56Î¼M-W-c28Î¼M	W-e112Î¼M-W-c28Î¼M	W-e112Î¼M-W-d56Î¼M
Succinic acid	7844.3	1.0563e-24	23.976	7.2354e-23	W-b14Î¼M-W-aControl	W-e112Î¼M-W-b14Î¼M	W-d56Î¼M-W-c28Î¼M	W-e112Î¼M-W-c28Î¼M	W-e112Î¼M-W-d56Î¼M
D-(-)-Arabinose	6257.6	5.7466e-24	23.241	2.6243e-22	W-b14Î¼M-W-aControl	W-e112Î¼M-W-b14Î¼M	W-d56Î¼M-W-c28Î¼M	W-e112Î¼M-W-c28Î¼M	W-e112Î¼M-W-d56Î¼M
L-Iditol	5967.4	8.2027e-24	23.086	2.8094e-22	W-b14Î¼M-W-aControl	W-e112Î¼M-W-b14Î¼M	W-d56Î¼M-W-c28Î¼M	W-e112Î¼M-W-c28Î¼M	W-e112Î¼M-W-d56Î¼M
2-hydroxyglutaric acid	4548.6	6.2743e-23	22.202	1.7192e-21	W-b14Î¼M-W-aControl	W-e112Î¼M-W-b14Î¼M	W-e112Î¼M-W-c28Î¼M	W-e112Î¼M-W-d56Î¼M
D-(+)-Galactose	3890.7	2.0226e-22	21.694	4.6182e-21	W-b14Î¼M-W-aControl	W-e112Î¼M-W-b14Î¼M	W-e112Î¼M-W-c28Î¼M	W-e112Î¼M-W-d56Î¼M
dehydroascorbic acid	3566.2	3.8837e-22	21.411	6.9779e-21	W-b14Î¼M-W-aControl	W-e112Î¼M-W-b14Î¼M	W-d56Î¼M-W-c28Î¼M	W-e112Î¼M-W-c28Î¼M	W-e112Î¼M-W-d56Î¼M
L-Isoleucine	3543.5	4.0747e-22	21.39	6.9779e-21	W-b14Î¼M-W-aControl	W-e112Î¼M-W-b14Î¼M	W-d56Î¼M-W-c28Î¼M	W-e112Î¼M-W-c28Î¼M	W-e112Î¼M-W-d56Î¼M
D-(-)-Mannitol	3349	6.2182e-22	21.206	9.4655e-21	W-b14Î¼M-W-aControl	W-d56Î¼M-W-c28Î¼M	W-e112Î¼M-W-c28Î¼M	W-e112Î¼M-W-d56Î¼M
L-Valine	2889.3	1.8793e-21	20.726	2.5747e-20	W-c28Î¼M-W-aControl	W-d56Î¼M-W-c28Î¼M	W-e112Î¼M-W-c28Î¼M	W-e112Î¼M-W-d56Î¼M
D-Lyxose	2358.7	8.5869e-21	20.066	1.0695e-19	W-b14Î¼M-W-aControl	W-d56Î¼M-W-c28Î¼M	W-e112Î¼M-W-c28Î¼M	W-e112Î¼M-W-d56Î¼M
isocitric acid	2190.4	1.4943e-20	19.826	1.706e-19	W-b14Î¼M-W-aControl	W-e112Î¼M-W-b14Î¼M	W-d56Î¼M-W-c28Î¼M	W-e112Î¼M-W-c28Î¼M	W-e112Î¼M-W-d56Î¼M
isothreonic acid	2132.2	1.8282e-20	19.738	1.9266e-19	W-c28Î¼M-W-aControl	W-d56Î¼M-W-c28Î¼M	W-e112Î¼M-W-c28Î¼M	W-e112Î¼M-W-d56Î¼M
GABA	1807.9	6.2845e-20	19.202	6.1498e-19	W-b14Î¼M-W-aControl	W-e112Î¼M-W-b14Î¼M	W-d56Î¼M-W-c28Î¼M	W-e112Î¼M-W-c28Î¼M	W-e112Î¼M-W-d56Î¼M
D-(+)-Xylose	1696	1.0136e-19	18.994	9.2571e-19	W-b14Î¼M-W-aControl	W-e112Î¼M-W-b14Î¼M	W-d56Î¼M-W-c28Î¼M	W-e112Î¼M-W-c28Î¼M	W-e112Î¼M-W-d56Î¼M
L-Alanine	1656.8	1.2078e-19	18.918	1.0342e-18	W-b14Î¼M-W-aControl	W-e112Î¼M-W-b14Î¼M	W-e112Î¼M-W-c28Î¼M	W-e112Î¼M-W-d56Î¼M
Urea	1570.8	1.7988e-19	18.745	1.4496e-18	W-b14Î¼M-W-aControl	W-e112Î¼M-W-b14Î¼M	W-d56Î¼M-W-c28Î¼M	W-e112Î¼M-W-c28Î¼M	W-e112Î¼M-W-d56Î¼M
L-Ascorbic acid	1539.2	2.0944e-19	18.679	1.5941e-18	W-b14Î¼M-W-aControl	W-d56Î¼M-W-c28Î¼M	W-e112Î¼M-W-c28Î¼M	W-e112Î¼M-W-d56Î¼M
glycerol-3-galactoside 2	1413.4	3.9634e-19	18.402	2.8578e-18	W-b14Î¼M-W-aControl	W-d56Î¼M-W-c28Î¼M	W-e112Î¼M-W-c28Î¼M	W-e112Î¼M-W-d56Î¼M
Pyrrole-2-carboxylic acid	1388.7	4.5225e-19	18.345	3.0979e-18	W-b14Î¼M-W-aControl	W-e112Î¼M-W-b14Î¼M	W-d56Î¼M-W-c28Î¼M	W-e112Î¼M-W-c28Î¼M	W-e112Î¼M-W-d56Î¼M
Phosphoric acid	1299.3	7.4342e-19	18.129	4.8499e-18	W-b14Î¼M-W-aControl	W-d56Î¼M-W-c28Î¼M	W-e112Î¼M-W-c28Î¼M	W-e112Î¼M-W-d56Î¼M
Gluconic acid	1185.4	1.4766e-18	17.831	9.1949e-18	W-b14Î¼M-W-aControl	W-e112Î¼M-W-b14Î¼M	W-d56Î¼M-W-c28Î¼M	W-e112Î¼M-W-c28Î¼M	W-e112Î¼M-W-d56Î¼M
Psicose	1049.8	3.6599e-18	17.437	2.18e-17	W-b14Î¼M-W-aControl	W-e112Î¼M-W-b14Î¼M	W-d56Î¼M-W-c28Î¼M	W-e112Î¼M-W-c28Î¼M	W-e112Î¼M-W-d56Î¼M
L-Threonine	1034.2	4.092e-18	17.388	2.3359e-17	W-b14Î¼M-W-aControl	W-e112Î¼M-W-b14Î¼M	W-d56Î¼M-W-c28Î¼M	W-e112Î¼M-W-c28Î¼M	W-e112Î¼M-W-d56Î¼M
Glycine	1017.5	4.6226e-18	17.335	2.5332e-17	W-c28Î¼M-W-aControl	W-d56Î¼M-W-c28Î¼M	W-e112Î¼M-W-c28Î¼M	W-e112Î¼M-W-d56Î¼M
2-ketoglucose dimethylacetal	958.02	7.2466e-18	17.14	3.8184e-17	W-b14Î¼M-W-aControl	W-d56Î¼M-W-c28Î¼M	W-e112Î¼M-W-c28Î¼M	W-e112Î¼M-W-d56Î¼M
Ethanolamine	924.27	9.4716e-18	17.024	4.7981e-17	W-b14Î¼M-W-aControl	W-e112Î¼M-W-b14Î¼M	W-d56Î¼M-W-c28Î¼M	W-e112Î¼M-W-c28Î¼M	W-e112Î¼M-W-d56Î¼M
citric acid	919.36	9.8558e-18	17.006	4.7981e-17	W-b14Î¼M-W-aControl	W-e112Î¼M-W-b14Î¼M	W-d56Î¼M-W-c28Î¼M	W-e112Î¼M-W-c28Î¼M
Glucose	915.67	1.0157e-17	16.993	4.7981e-17	W-b14Î¼M-W-aControl	W-d56Î¼M-W-c28Î¼M	W-e112Î¼M-W-c28Î¼M	W-e112Î¼M-W-d56Î¼M
6-deoxyglucose	897.71	1.1775e-17	16.929	5.377e-17	W-b14Î¼M-W-aControl	W-e112Î¼M-W-b14Î¼M	W-d56Î¼M-W-c28Î¼M	W-e112Î¼M-W-c28Î¼M	W-e112Î¼M-W-d56Î¼M
isohexonic acid	669.73	1.0473e-16	15.98	4.6283e-16	W-b14Î¼M-W-aControl	W-e112Î¼M-W-b14Î¼M	W-d56Î¼M-W-c28Î¼M	W-e112Î¼M-W-c28Î¼M	W-e112Î¼M-W-d56Î¼M
L-5-Oxoproline	642.45	1.4278e-16	15.845	6.1129e-16	W-b14Î¼M-W-aControl	W-e112Î¼M-W-b14Î¼M	W-d56Î¼M-W-c28Î¼M	W-e112Î¼M-W-c28Î¼M	W-e112Î¼M-W-d56Î¼M
L-Pyroglutamic acid	638.23	1.4997e-16	15.824	6.2262e-16	W-b14Î¼M-W-aControl	W-e112Î¼M-W-b14Î¼M	W-d56Î¼M-W-c28Î¼M	W-e112Î¼M-W-c28Î¼M	W-e112Î¼M-W-d56Î¼M
Neokestose	558.78	4.0363e-16	15.394	1.6264e-15	W-b14Î¼M-W-aControl	W-e112Î¼M-W-b14Î¼M	W-d56Î¼M-W-c28Î¼M	W-e112Î¼M-W-c28Î¼M	W-e112Î¼M-W-d56Î¼M
D-Xylulose	553.2	4.3495e-16	15.362	1.7025e-15	W-b14Î¼M-W-aControl	W-e112Î¼M-W-b14Î¼M	W-d56Î¼M-W-c28Î¼M	W-e112Î¼M-W-c28Î¼M	W-e112Î¼M-W-d56Î¼M
Pentadecanoic acid	545.04	4.8585e-16	15.313	1.8489e-15	W-b14Î¼M-W-aControl	W-d56Î¼M-W-c28Î¼M	W-e112Î¼M-W-c28Î¼M	W-e112Î¼M-W-d56Î¼M
L-Asparagine	506.59	8.373e-16	15.077	3.1003e-15	W-c28Î¼M-W-aControl	W-d56Î¼M-W-c28Î¼M	W-e112Î¼M-W-c28Î¼M	W-e112Î¼M-W-d56Î¼M
Myo-Inositol	482.13	1.2097e-15	14.917	4.2749e-15	W-b14Î¼M-W-aControl	W-d56Î¼M-W-c28Î¼M	W-e112Î¼M-W-c28Î¼M	W-e112Î¼M-W-d56Î¼M
Gulonic acid	481.75	1.2169e-15	14.915	4.2749e-15	W-b14Î¼M-W-aControl	W-e112Î¼M-W-b14Î¼M	W-d56Î¼M-W-c28Î¼M	W-e112Î¼M-W-c28Î¼M	W-e112Î¼M-W-d56Î¼M
Protein serine	470.93	1.4407e-15	14.841	4.9344e-15	W-c28Î¼M-W-aControl	W-d56Î¼M-W-c28Î¼M	W-e112Î¼M-W-c28Î¼M	W-e112Î¼M-W-d56Î¼M
Inositol	446.35	2.146e-15	14.668	7.1707e-15	W-b14Î¼M-W-aControl	W-d56Î¼M-W-c28Î¼M	W-e112Î¼M-W-c28Î¼M	W-e112Î¼M-W-d56Î¼M
glycerol-alpha-phosphate	438.81	2.4354e-15	14.613	7.9442e-15	W-b14Î¼M-W-aControl	W-e112Î¼M-W-b14Î¼M	W-d56Î¼M-W-c28Î¼M	W-e112Î¼M-W-c28Î¼M	W-e112Î¼M-W-d56Î¼M
Alanine	401.79	4.6867e-15	14.329	1.4932e-14	W-b14Î¼M-W-aControl	W-e112Î¼M-W-b14Î¼M	W-d56Î¼M-W-c28Î¼M	W-e112Î¼M-W-c28Î¼M	W-e112Î¼M-W-d56Î¼M
5_6-Dihydrouracil	368.53	8.8969e-15	14.051	2.7702e-14	W-c28Î¼M-W-aControl	W-d56Î¼M-W-c28Î¼M	W-e112Î¼M-W-c28Î¼M	W-e112Î¼M-W-d56Î¼M
sorbitol	334.3	1.8324e-14	13.737	5.5788e-14	W-b14Î¼M-W-aControl	W-e112Î¼M-W-b14Î¼M	W-e112Î¼M-W-c28Î¼M	W-e112Î¼M-W-d56Î¼M
beta-D-(+)-Glucose	293.78	4.7674e-14	13.322	1.4199e-13	W-b14Î¼M-W-aControl	W-d56Î¼M-W-c28Î¼M	W-e112Î¼M-W-c28Î¼M	W-e112Î¼M-W-d56Î¼M
beta-mannosylglycerate	285.63	5.8699e-14	13.231	1.711e-13	W-b14Î¼M-W-aControl	W-e112Î¼M-W-b14Î¼M	W-e112Î¼M-W-c28Î¼M	W-e112Î¼M-W-d56Î¼M
1-methylgalactose	269.59	8.9959e-14	13.046	2.5676e-13	W-b14Î¼M-W-aControl	W-e112Î¼M-W-b14Î¼M	W-d56Î¼M-W-c28Î¼M	W-e112Î¼M-W-c28Î¼M
methanolphosphate	264.35	1.0399e-13	12.983	2.9075e-13	W-c28Î¼M-W-aControl	W-d56Î¼M-W-c28Î¼M	W-e112Î¼M-W-c28Î¼M
Gentisic acid	255.92	1.3211e-13	12.879	3.6199e-13	W-b14Î¼M-W-aControl	W-e112Î¼M-W-b14Î¼M	W-d56Î¼M-W-c28Î¼M	W-e112Î¼M-W-c28Î¼M	W-e112Î¼M-W-d56Î¼M
N-Acetyl galactosamine	251.14	1.5183e-13	12.819	4.0786e-13	W-b14Î¼M-W-aControl	W-e112Î¼M-W-b14Î¼M	W-d56Î¼M-W-c28Î¼M	W-e112Î¼M-W-c28Î¼M	W-e112Î¼M-W-d56Î¼M
alpha-Ketoglutaric acid	240.82	2.0688e-13	12.684	5.3854e-13	W-b14Î¼M-W-aControl	W-e112Î¼M-W-b14Î¼M	W-e112Î¼M-W-c28Î¼M	W-e112Î¼M-W-d56Î¼M
6-Hydroxynicotinic acid	240.59	2.0834e-13	12.681	5.3854e-13	W-b14Î¼M-W-aControl	W-e112Î¼M-W-c28Î¼M
L-Serine	236.12	2.3923e-13	12.621	6.0693e-13	W-b14Î¼M-W-aControl	W-e112Î¼M-W-b14Î¼M	W-e112Î¼M-W-c28Î¼M	W-e112Î¼M-W-d56Î¼M
3-Aminopropionitrile fumarate	207.91	6.1017e-13	12.215	1.5199e-12	W-b14Î¼M-W-aControl	W-d56Î¼M-W-c28Î¼M	W-e112Î¼M-W-c28Î¼M
itaconic acid	200.86	7.8642e-13	12.104	1.9239e-12	W-b14Î¼M-W-aControl	W-e112Î¼M-W-b14Î¼M	W-d56Î¼M-W-c28Î¼M	W-e112Î¼M-W-c28Î¼M
Glycerol	187.7	1.2931e-12	11.888	3.1073e-12	W-b14Î¼M-W-aControl	W-e112Î¼M-W-b14Î¼M	W-e112Î¼M-W-c28Î¼M	W-e112Î¼M-W-d56Î¼M
galactonic acid	187.26	1.3155e-12	11.881	3.1073e-12	W-b14Î¼M-W-aControl	W-e112Î¼M-W-b14Î¼M	W-e112Î¼M-W-c28Î¼M	W-e112Î¼M-W-d56Î¼M
L-Aspartic acid	176.64	2.0188e-12	11.695	4.6876e-12	W-b14Î¼M-W-aControl	W-e112Î¼M-W-b14Î¼M	W-e112Î¼M-W-c28Î¼M	W-e112Î¼M-W-d56Î¼M
D-(-)-Fructose	162.32	3.7467e-12	11.426	8.5549e-12	W-c28Î¼M-W-aControl	W-e112Î¼M-W-d56Î¼M
Mesaconic acid	159	4.3589e-12	11.361	9.7896e-12	W-b14Î¼M-W-aControl	W-d56Î¼M-W-c28Î¼M	W-e112Î¼M-W-c28Î¼M	W-e112Î¼M-W-d56Î¼M
N-acetylmannosamine	158.27	4.5084e-12	11.346	9.9621e-12	W-c28Î¼M-W-aControl	W-e112Î¼M-W-d56Î¼M
salicylic acid	155.71	5.0772e-12	11.294	1.1041e-11	W-b14Î¼M-W-aControl	W-e112Î¼M-W-b14Î¼M	W-d56Î¼M-W-c28Î¼M	W-e112Î¼M-W-c28Î¼M
Nicotinic acid	152.24	5.9868e-12	11.223	1.2815e-11	W-b14Î¼M-W-aControl	W-e112Î¼M-W-b14Î¼M	W-d56Î¼M-W-c28Î¼M	W-e112Î¼M-W-c28Î¼M	W-e112Î¼M-W-d56Î¼M
erythronic acid	120.01	3.3763e-11	10.472	7.1161e-11	W-b14Î¼M-W-aControl	W-e112Î¼M-W-b14Î¼M	W-d56Î¼M-W-c28Î¼M	W-e112Î¼M-W-c28Î¼M	W-e112Î¼M-W-d56Î¼M
L-Glutamine	116.88	4.0891e-11	10.388	8.4881e-11	W-b14Î¼M-W-aControl	W-d56Î¼M-W-c28Î¼M	W-e112Î¼M-W-c28Î¼M	W-e112Î¼M-W-d56Î¼M
Trans-Hexa-dec-2-enoic acid	116.28	4.2456e-11	10.372	8.6814e-11	W-b14Î¼M-W-aControl	W-e112Î¼M-W-c28Î¼M	W-e112Î¼M-W-d56Î¼M
4-hydroxybutyric acid	114.46	4.7593e-11	10.322	9.5885e-11	W-b14Î¼M-W-aControl	W-e112Î¼M-W-b14Î¼M	W-d56Î¼M-W-c28Î¼M	W-e112Î¼M-W-c28Î¼M	W-e112Î¼M-W-d56Î¼M
Glutaric acid	109.84	6.409e-11	10.193	1.2725e-10	W-b14Î¼M-W-aControl	W-e112Î¼M-W-c28Î¼M	W-e112Î¼M-W-d56Î¼M
beta-Lactose	105.09	8.8171e-11	10.055	1.7256e-10	W-c28Î¼M-W-aControl	W-e112Î¼M-W-c28Î¼M	W-e112Î¼M-W-d56Î¼M
Uridine 5'-diphospho-N-acetylglucosamine	95.935	1.6993e-10	9.7697	3.279e-10	W-b14Î¼M-W-aControl	W-d56Î¼M-W-c28Î¼M	W-e112Î¼M-W-c28Î¼M
(-)-Shikimic acid	94.669	1.8694e-10	9.7283	3.5571e-10	W-b14Î¼M-W-aControl	W-d56Î¼M-W-c28Î¼M	W-e112Î¼M-W-c28Î¼M	W-e112Î¼M-W-d56Î¼M
DL-Malic acid	91.723	2.3456e-10	9.6298	4.4019e-10	W-b14Î¼M-W-aControl	W-d56Î¼M-W-c28Î¼M	W-e112Î¼M-W-c28Î¼M	W-e112Î¼M-W-d56Î¼M
Uracil	90.719	2.538e-10	9.5955	4.6987e-10	W-d56Î¼M-W-aControl	W-e112Î¼M-W-c28Î¼M	W-e112Î¼M-W-d56Î¼M
erythronic acid lactone	71.169	1.4309e-09	8.8444	2.6138e-09	W-b14Î¼M-W-aControl	W-d56Î¼M-W-c28Î¼M	W-e112Î¼M-W-c28Î¼M	W-e112Î¼M-W-d56Î¼M
Tetradecanol	70.139	1.5863e-09	8.7996	2.8595e-09	W-b14Î¼M-W-aControl	W-d56Î¼M-W-c28Î¼M	W-e112Î¼M-W-c28Î¼M	W-e112Î¼M-W-d56Î¼M
Sucrose	67.689	2.0395e-09	8.6905	3.6288e-09	W-c28Î¼M-W-aControl	W-d56Î¼M-W-c28Î¼M	W-e112Î¼M-W-c28Î¼M	W-e112Î¼M-W-d56Î¼M
levoglucosan	56.972	6.8427e-09	8.1648	1.2019e-08	W-b14Î¼M-W-aControl	W-d56Î¼M-W-c28Î¼M	W-e112Î¼M-W-c28Î¼M
Adonitol	55.116	8.6203e-09	8.0645	1.4949e-08	W-b14Î¼M-W-aControl	W-d56Î¼M-W-c28Î¼M	W-e112Î¼M-W-d56Î¼M
D-Glucose	54.318	9.5425e-09	8.0203	1.6342e-08	W-b14Î¼M-W-aControl	W-e112Î¼M-W-b14Î¼M	W-d56Î¼M-W-c28Î¼M	W-e112Î¼M-W-c28Î¼M
Sinapic acid	53.686	1.0352e-08	7.985	1.7509e-08	W-b14Î¼M-W-aControl	W-e112Î¼M-W-b14Î¼M
glucose-1-phosphate	49.424	1.8365e-08	7.736	3.0682e-08	W-b14Î¼M-W-aControl	W-d56Î¼M-W-c28Î¼M	W-e112Î¼M-W-d56Î¼M
Tyramine	45.682	3.1585e-08	7.5005	5.2134e-08	W-c28Î¼M-W-aControl	W-e112Î¼M-W-c28Î¼M	W-e112Î¼M-W-d56Î¼M
Gly-Gly	44.536	3.7599e-08	7.4248	6.1322e-08	W-c28Î¼M-W-aControl	W-e112Î¼M-W-c28Î¼M	W-e112Î¼M-W-d56Î¼M
4-Hydroxybenzoic acid	38.181	1.0714e-07	6.9701	1.7268e-07	W-b14Î¼M-W-aControl
3_4-dihydroxycinnamic acid	36.414	1.4741e-07	6.8315	2.3483e-07	W-b14Î¼M-W-aControl
Isopropyl-beta-D-thiogalactopyranoside	35.979	1.5979e-07	6.7965	2.5162e-07	W-b14Î¼M-W-aControl	W-e112Î¼M-W-b14Î¼M	W-e112Î¼M-W-d56Î¼M
alpha-Lactose	34.963	1.9363e-07	6.713	3.0144e-07	W-d56Î¼M-W-aControl	W-e112Î¼M-W-d56Î¼M
3_4-Dihydroxybenzeneacetic acid	32.249	3.3156e-07	6.4794	5.1038e-07	W-b14Î¼M-W-aControl
Caffeic acid	29.326	6.2019e-07	6.2075	9.4407e-07	W-b14Î¼M-W-aControl
Uric acid	29.11	6.5096e-07	6.1864	9.8002e-07	W-e112Î¼M-W-aControl
Icosanoic acid	28.053	8.2874e-07	6.0816	1.2341e-06	W-b14Î¼M-W-aControl
cis-sinapinic acid	25.674	1.4708e-06	5.8325	2.1666e-06	W-d56Î¼M-W-aControl
L-(-)-Proline	24.259	2.1149e-06	5.6747	3.0823e-06	W-c28Î¼M-W-aControl	W-e112Î¼M-W-d56Î¼M
L-Glutamic acid	17.779	1.4606e-05	4.8355	2.1064e-05	W-e112Î¼M-W-aControl
n-acetyl-d-hexosamine	16.489	2.2948e-05	4.6393	3.2749e-05	W-c28Î¼M-W-aControl
palmitic acid	15.665	3.1076e-05	4.5076	4.3891e-05	W-c28Î¼M-W-aControl
Stearic acid	15.151	3.7801e-05	4.4225	5.2845e-05	W-c28Î¼M-W-aControl
L-(-)-Malic acid	13.939	6.1236e-05	4.213	8.4741e-05	W-b14Î¼M-W-aControl
Octadecanol	13.717	6.7121e-05	4.1731	9.1956e-05	W-b14Î¼M-W-aControl
3-aminoisobutyric acid	13.442	7.5325e-05	4.1231	0.00010217	W-c28Î¼M-W-aControl
L-Rhamnose	11.25	0.00020213	3.6944	0.00027149	W-c28Î¼M-W-aControl
Hydroxylamine	11.182	0.00020892	3.68	0.00027789	W-b14Î¼M-W-aControl
4-Hydroxypyridine	10.181	0.00034443	3.4629	0.00045373	W-b14Î¼M-W-aControl
Maleic acid	7.5588	0.0015265	2.8163	0.0019917	W-c28Î¼M-W-aControl
Heptadecanic acid	7.4877	0.0015963	2.7969	0.0020631	W-c28Î¼M-W-aControl
citraconic acid	6.6688	0.0027231	2.5649	0.0034722	W-b14Î¼M-W-aControl
Lauric acid	6.6612	0.0027372	2.5627	0.0034722	W-c28Î¼M-W-aControl
beta-Alanine	6.4794	0.003098	2.5089	0.0038938	W-c28Î¼M-W-b14Î¼M
inositol-4-monophosphate	5.5341	0.0060984	2.2148	0.0075953	W-b14Î¼M-W-aControl
D-(+)-Maltose	5.4777	0.0063619	2.1964	0.007852	W-e112Î¼M-W-aControl
1_3-Benzenedicarboxylic acid	5.0996	0.0084989	2.0706	0.010396	W-b14Î¼M-W-aControl
ferulic acid	4.9534	0.0095334	2.0208	0.011558	W-c28Î¼M-W-aControl
Lactic acid	4.6883	0.011791	1.9285	0.01417	W-c28Î¼M-W-aControl
glutamate	4.3139	0.016077	1.7938	0.019152	W-c28Î¼M-W-b14Î¼M
Oxalic acid	4.2864	0.016453	1.7837	0.019432	W-d56Î¼M-W-b14Î¼M
1_2_4-benzenetriol	3.5897	0.030325	1.5182	0.035509	W-d56Î¼M-W-aControl
Myristic acid	3.3194	0.038919	1.4098	0.045186	W-e112Î¼M-W-b14Î¼M
Nonanoric acid	3.2116	0.043076	1.3658	0.049592

## Sheet: ANOVA-spraying
	f.value	p.value	-LOG10(p)	FDR	Tukey's HSD
n-acetyl-d-hexosamine	11351	6.6176e-26	25.179	8.0073e-24	S-b14Î¼M-S-aControl	S-d56Î¼M-S-c28Î¼M	S-e112Î¼M-S-c28Î¼M	S-e112Î¼M-S-d56Î¼M
D-(+)-Galactose	5622.9	1.2809e-23	22.892	7.7495e-22	S-b14Î¼M-S-aControl	S-e112Î¼M-S-b14Î¼M	S-d56Î¼M-S-c28Î¼M	S-e112Î¼M-S-c28Î¼M	S-e112Î¼M-S-d56Î¼M
gluconic acid	5058.7	2.8292e-23	22.548	1.1411e-21	S-b14Î¼M-S-aControl	S-e112Î¼M-S-b14Î¼M	S-d56Î¼M-S-c28Î¼M	S-e112Î¼M-S-c28Î¼M
D-(-)-Fructose	2920.8	1.7325e-21	20.761	5.2408e-20	S-b14Î¼M-S-aControl	S-e112Î¼M-S-b14Î¼M	S-d56Î¼M-S-c28Î¼M	S-e112Î¼M-S-c28Î¼M	S-e112Î¼M-S-d56Î¼M
dehydroascorbic acid	2663.8	3.4532e-21	20.462	8.3567e-20	S-b14Î¼M-S-aControl	S-e112Î¼M-S-b14Î¼M	S-d56Î¼M-S-c28Î¼M	S-e112Î¼M-S-c28Î¼M	S-e112Î¼M-S-d56Î¼M
D-(-)-Mannitol	2581.2	4.3725e-21	20.359	8.8179e-20	S-b14Î¼M-S-aControl	S-e112Î¼M-S-b14Î¼M	S-e112Î¼M-S-c28Î¼M	S-e112Î¼M-S-d56Î¼M
isothreonic acid	2008.9	2.8553e-20	19.544	4.9355e-19	S-b14Î¼M-S-aControl	S-e112Î¼M-S-b14Î¼M	S-d56Î¼M-S-c28Î¼M	S-e112Î¼M-S-c28Î¼M	S-e112Î¼M-S-d56Î¼M
Succinic acid	1874.8	4.7891e-20	19.32	7.2435e-19	S-b14Î¼M-S-aControl	S-e112Î¼M-S-b14Î¼M	S-e112Î¼M-S-c28Î¼M	S-e112Î¼M-S-d56Î¼M
L-Isoleucine	1727.2	8.8467e-20	19.053	1.0908e-18	S-b14Î¼M-S-aControl	S-e112Î¼M-S-b14Î¼M	S-e112Î¼M-S-c28Î¼M	S-e112Î¼M-S-d56Î¼M
O-TRIMETHYLSILYL-N-DI-TRIMETHYLSILYLAMINOETHANOL	1722.8	9.0153e-20	19.045	1.0908e-18	S-b14Î¼M-S-aControl	S-e112Î¼M-S-b14Î¼M	S-d56Î¼M-S-c28Î¼M	S-e112Î¼M-S-c28Î¼M	S-e112Î¼M-S-d56Î¼M
glycerol-3-galactoside	1633.3	1.3437e-19	18.872	1.478e-18	S-c28Î¼M-S-aControl	S-d56Î¼M-S-c28Î¼M	S-e112Î¼M-S-c28Î¼M	S-e112Î¼M-S-d56Î¼M
L-Ascorbic acid	1521.1	2.2881e-19	18.641	2.3072e-18	S-b14Î¼M-S-aControl	S-e112Î¼M-S-b14Î¼M	S-d56Î¼M-S-c28Î¼M	S-e112Î¼M-S-c28Î¼M	S-e112Î¼M-S-d56Î¼M
Alanine	1253.4	9.7284e-19	18.012	8.5011e-18	S-b14Î¼M-S-aControl	S-d56Î¼M-S-c28Î¼M	S-e112Î¼M-S-c28Î¼M	S-e112Î¼M-S-d56Î¼M
Glycerol	1251.6	9.8359e-19	18.007	8.5011e-18	S-c28Î¼M-S-aControl	S-d56Î¼M-S-c28Î¼M	S-e112Î¼M-S-c28Î¼M	S-e112Î¼M-S-d56Î¼M
D-(-)-Arabinose	1103.1	2.5283e-18	17.597	2.0395e-17	S-b14Î¼M-S-aControl	S-e112Î¼M-S-b14Î¼M	S-d56Î¼M-S-c28Î¼M	S-e112Î¼M-S-c28Î¼M	S-e112Î¼M-S-d56Î¼M
2-hydroxyglutaric acid	1033.1	4.1262e-18	17.384	3.1204e-17	S-b14Î¼M-S-aControl	S-e112Î¼M-S-b14Î¼M	S-d56Î¼M-S-c28Î¼M	S-e112Î¼M-S-c28Î¼M	S-e112Î¼M-S-d56Î¼M
galactonic acid	1014.8	4.7142e-18	17.327	3.3554e-17	S-b14Î¼M-S-aControl	S-d56Î¼M-S-c28Î¼M	S-e112Î¼M-S-c28Î¼M	S-e112Î¼M-S-d56Î¼M
Sucrose	909.93	1.0644e-17	16.973	7.1553e-17	S-b14Î¼M-S-aControl	S-d56Î¼M-S-c28Î¼M	S-e112Î¼M-S-c28Î¼M	S-e112Î¼M-S-d56Î¼M
citric acid	593.4	2.5801e-16	15.588	1.6431e-15	S-b14Î¼M-S-aControl	S-e112Î¼M-S-d56Î¼M
Glucose	557.31	4.1164e-16	15.385	2.4392e-15	S-b14Î¼M-S-aControl	S-e112Î¼M-S-b14Î¼M	S-e112Î¼M-S-c28Î¼M	S-e112Î¼M-S-d56Î¼M
Myo-inositol	555.22	4.2334e-16	15.373	2.4392e-15	S-b14Î¼M-S-aControl	S-e112Î¼M-S-b14Î¼M	S-d56Î¼M-S-c28Î¼M	S-e112Î¼M-S-c28Î¼M	S-e112Î¼M-S-d56Î¼M
N-Acetyl galactosamine	482.14	1.2097e-15	14.917	6.5852e-15	S-b14Î¼M-S-aControl	S-e112Î¼M-S-b14Î¼M	S-d56Î¼M-S-c28Î¼M	S-e112Î¼M-S-c28Î¼M
Inositol	479.93	1.2517e-15	14.902	6.5852e-15	S-b14Î¼M-S-aControl	S-e112Î¼M-S-b14Î¼M	S-d56Î¼M-S-c28Î¼M	S-e112Î¼M-S-c28Î¼M	S-e112Î¼M-S-d56Î¼M
isohexonic acid	453.88	1.8953e-15	14.722	9.5553e-15	S-b14Î¼M-S-aControl	S-e112Î¼M-S-b14Î¼M	S-d56Î¼M-S-c28Î¼M	S-e112Î¼M-S-c28Î¼M	S-e112Î¼M-S-d56Î¼M
D-(-)-Ribose	448.63	2.0663e-15	14.685	1.0001e-14	S-b14Î¼M-S-aControl	S-e112Î¼M-S-b14Î¼M	S-d56Î¼M-S-c28Î¼M	S-e112Î¼M-S-c28Î¼M	S-e112Î¼M-S-d56Î¼M
6-Hydroxynicotinic acid	442.11	2.3036e-15	14.638	1.0266e-14	S-b14Î¼M-S-aControl	S-e112Î¼M-S-b14Î¼M	S-d56Î¼M-S-c28Î¼M	S-e112Î¼M-S-c28Î¼M	S-e112Î¼M-S-d56Î¼M
1-methylgalactose	440.61	2.3626e-15	14.627	1.0266e-14	S-b14Î¼M-S-aControl	S-e112Î¼M-S-b14Î¼M	S-d56Î¼M-S-c28Î¼M	S-e112Î¼M-S-c28Î¼M
Uridine 5'-diphospho-N-acetylglucosamine	440.29	2.3756e-15	14.624	1.0266e-14	S-b14Î¼M-S-aControl	S-d56Î¼M-S-c28Î¼M	S-e112Î¼M-S-c28Î¼M	S-e112Î¼M-S-d56Î¼M
Phosphate	426.26	3.0212e-15	14.52	1.2606e-14	S-b14Î¼M-S-aControl	S-e112Î¼M-S-b14Î¼M	S-e112Î¼M-S-c28Î¼M	S-e112Î¼M-S-d56Î¼M
Mesaconic acid	398.16	5.0133e-15	14.3	2.022e-14	S-c28Î¼M-S-aControl	S-d56Î¼M-S-c28Î¼M	S-e112Î¼M-S-c28Î¼M	S-e112Î¼M-S-d56Î¼M
Salicyl alcohol-b-glucoside	340.26	1.6077e-14	13.794	6.1565e-14	S-b14Î¼M-S-aControl	S-e112Î¼M-S-c28Î¼M
L-Valine	339.03	1.6513e-14	13.782	6.1565e-14	S-b14Î¼M-S-aControl	S-e112Î¼M-S-b14Î¼M	S-e112Î¼M-S-d56Î¼M
Tricosane	338.27	1.6791e-14	13.775	6.1565e-14	S-b14Î¼M-S-aControl	S-d56Î¼M-S-c28Î¼M	S-e112Î¼M-S-c28Î¼M	S-e112Î¼M-S-d56Î¼M
L-Rhamnose	316.35	2.7576e-14	13.559	9.5958e-14	S-b14Î¼M-S-aControl	S-d56Î¼M-S-c28Î¼M	S-e112Î¼M-S-c28Î¼M	S-e112Î¼M-S-d56Î¼M
2-ketoglucose dimethylacetal	316.07	2.7757e-14	13.557	9.5958e-14	S-b14Î¼M-S-aControl	S-e112Î¼M-S-c28Î¼M	S-e112Î¼M-S-d56Î¼M
1_2_3_4_6-O-PENTATRIMETHYLSILYLGLUCOPYRANOSE	299.32	4.1527e-14	13.382	1.3958e-13	S-b14Î¼M-S-aControl	S-e112Î¼M-S-b14Î¼M	S-e112Î¼M-S-c28Î¼M	S-e112Î¼M-S-d56Î¼M
Glyceric acid	296.04	4.5046e-14	13.346	1.4731e-13	S-b14Î¼M-S-aControl	S-e112Î¼M-S-b14Î¼M	S-e112Î¼M-S-c28Î¼M	S-e112Î¼M-S-d56Î¼M
D-(+)-Xylose	277.08	7.3479e-14	13.134	2.3397e-13	S-b14Î¼M-S-aControl	S-e112Î¼M-S-b14Î¼M	S-e112Î¼M-S-c28Î¼M	S-e112Î¼M-S-d56Î¼M
Glucose-1-phosphate	247.4	1.6959e-13	12.771	5.2615e-13	S-b14Î¼M-S-aControl	S-d56Î¼M-S-c28Î¼M	S-e112Î¼M-S-c28Î¼M	S-e112Î¼M-S-d56Î¼M
(-)-Shikimic acid	227.41	3.1549e-13	12.501	9.5437e-13	S-b14Î¼M-S-aControl	S-e112Î¼M-S-d56Î¼M
Tetracosa	218.43	4.2445e-13	12.372	1.2527e-12	S-b14Î¼M-S-aControl	S-e112Î¼M-S-c28Î¼M	S-e112Î¼M-S-d56Î¼M
Urea	213.12	5.0881e-13	12.293	1.4658e-12	S-b14Î¼M-S-aControl	S-d56Î¼M-S-c28Î¼M	S-e112Î¼M-S-c28Î¼M	S-e112Î¼M-S-d56Î¼M
D-Fructose 6-phosphate	197.25	8.9846e-13	12.047	2.5282e-12	S-c28Î¼M-S-aControl	S-d56Î¼M-S-c28Î¼M	S-e112Î¼M-S-c28Î¼M	S-e112Î¼M-S-d56Î¼M
GABA	195.52	9.5851e-13	12.018	2.6359e-12	S-b14Î¼M-S-aControl	S-d56Î¼M-S-c28Î¼M	S-e112Î¼M-S-c28Î¼M	S-e112Î¼M-S-d56Î¼M
methanolphosphate	185.41	1.4152e-12	11.849	3.8053e-12	S-b14Î¼M-S-aControl	S-e112Î¼M-S-c28Î¼M	S-e112Î¼M-S-d56Î¼M
Glutaric acid	171.96	2.4576e-12	11.609	6.4646e-12	S-b14Î¼M-S-aControl	S-e112Î¼M-S-d56Î¼M
salicylic acid	171.05	2.5546e-12	11.593	6.5766e-12	S-b14Î¼M-S-aControl	S-e112Î¼M-S-c28Î¼M	S-e112Î¼M-S-d56Î¼M
5_6-Dihydrouracil	163.73	3.5173e-12	11.454	8.8664e-12	S-b14Î¼M-S-aControl	S-e112Î¼M-S-b14Î¼M	S-e112Î¼M-S-c28Î¼M	S-e112Î¼M-S-d56Î¼M
L-5-Oxoproline	151.65	6.1572e-12	11.211	1.5183e-11	S-b14Î¼M-S-aControl	S-e112Î¼M-S-b14Î¼M
DOCOSANE	151.26	6.274e-12	11.202	1.5183e-11	S-b14Î¼M-S-aControl	S-d56Î¼M-S-c28Î¼M	S-e112Î¼M-S-c28Î¼M	S-e112Î¼M-S-d56Î¼M
fructose-6-phosphate	150.54	6.4975e-12	11.187	1.5416e-11	S-c28Î¼M-S-aControl	S-e112Î¼M-S-c28Î¼M	S-e112Î¼M-S-d56Î¼M
Erythronic acid	149.37	6.8785e-12	11.163	1.6006e-11	S-e112Î¼M-S-aControl
Ethanolamine	143.9	9.0265e-12	11.044	2.0608e-11	S-c28Î¼M-S-aControl	S-d56Î¼M-S-c28Î¼M	S-e112Î¼M-S-d56Î¼M
16-METHYLHEPTADECANOIC ACID METHYL ESTER	137.93	1.2293e-11	10.91	2.7545e-11	S-b14Î¼M-S-aControl	S-e112Î¼M-S-d56Î¼M
Nicotinic acid	135.62	1.3896e-11	10.857	3.0571e-11	S-b14Î¼M-S-aControl
D-Xylulose	134.4	1.4838e-11	10.829	3.2061e-11	S-b14Î¼M-S-aControl	S-e112Î¼M-S-b14Î¼M	S-d56Î¼M-S-c28Î¼M	S-e112Î¼M-S-c28Î¼M
4-hydroxybutyric acid	128.42	2.0659e-11	10.685	4.3855e-11	S-b14Î¼M-S-aControl	S-e112Î¼M-S-b14Î¼M	S-d56Î¼M-S-c28Î¼M	S-e112Î¼M-S-c28Î¼M	S-e112Î¼M-S-d56Î¼M
1_3-Dihydroxyacetone dimer	125.06	2.505e-11	10.601	5.2259e-11	S-c28Î¼M-S-aControl	S-e112Î¼M-S-c28Î¼M	S-e112Î¼M-S-d56Î¼M
N-acetylmannosamine	105.77	8.4186e-11	10.075	1.7265e-10	S-b14Î¼M-S-aControl	S-e112Î¼M-S-c28Î¼M	S-e112Î¼M-S-d56Î¼M
L-Glutamic acid	100.45	1.2207e-10	9.9134	2.4617e-10	S-e112Î¼M-S-aControl
alpha-Lactose	99.639	1.2941e-10	9.888	2.567e-10	S-b14Î¼M-S-aControl	S-d56Î¼M-S-c28Î¼M	S-e112Î¼M-S-c28Î¼M	S-e112Î¼M-S-d56Î¼M
L-(-)-Phenylalanine	83.664	4.5293e-10	9.344	8.8395e-10	S-b14Î¼M-S-aControl
Psicose	82.362	5.0661e-10	9.2953	9.7301e-10	S-b14Î¼M-S-aControl	S-e112Î¼M-S-d56Î¼M
uracil	78.513	7.1253e-10	9.1472	1.3471e-09	S-b14Î¼M-S-aControl	S-e112Î¼M-S-b14Î¼M	S-e112Î¼M-S-c28Î¼M	S-e112Î¼M-S-d56Î¼M
L-Aspartic acid	76.373	8.6728e-10	9.0618	1.6145e-09	S-b14Î¼M-S-aControl	S-e112Î¼M-S-c28Î¼M	S-e112Î¼M-S-d56Î¼M
Levoglucosan	68.946	1.791e-09	8.7469	3.2834e-09	S-b14Î¼M-S-aControl	S-e112Î¼M-S-c28Î¼M
2-Oxoglutaric acid	68.45	1.8847e-09	8.7248	3.4036e-09	S-c28Î¼M-S-aControl	S-d56Î¼M-S-c28Î¼M	S-e112Î¼M-S-c28Î¼M	S-e112Î¼M-S-d56Î¼M
Nonanoric acid	55.771	7.9396e-09	8.1002	1.4128e-08	S-b14Î¼M-S-aControl	S-e112Î¼M-S-d56Î¼M
L-Serine	49.356	1.8541e-08	7.7319	3.2514e-08	S-b14Î¼M-S-aControl
3_4-dihydroxycinnamic acid	48.549	2.0775e-08	7.6825	3.5667e-08	S-c28Î¼M-S-aControl	S-d56Î¼M-S-c28Î¼M	S-e112Î¼M-S-c28Î¼M
4-Hydroxybenzoic acid	48.498	2.0928e-08	7.6793	3.5667e-08	S-b14Î¼M-S-aControl	S-e112Î¼M-S-b14Î¼M
Icosanoic acid	42.498	5.1787e-08	7.2858	8.7031e-08	S-b14Î¼M-S-aControl
Sinapic acid	39.605	8.3628e-08	7.0776	1.3862e-07	S-e112Î¼M-S-aControl
Gly-Gly	38.53	1.0075e-07	6.9968	1.6474e-07	S-e112Î¼M-S-aControl
HENEICOSANE	36.851	1.3606e-07	6.8663	2.1951e-07	S-b14Î¼M-S-aControl	S-e112Î¼M-S-c28Î¼M	S-e112Î¼M-S-d56Î¼M
DL-Malic acid	35.075	1.895e-07	6.7224	3.017e-07	S-d56Î¼M-S-aControl
cis-Aconitic acid	31.933	3.5396e-07	6.451	5.5622e-07	S-b14Î¼M-S-aControl
glycerol-alpha-phosphate	31.763	3.6665e-07	6.4357	5.6878e-07	S-b14Î¼M-S-aControl
L-Threonine	26.748	1.129e-06	5.9473	1.7292e-06	S-b14Î¼M-S-aControl
Hexose	24.588	1.9406e-06	5.7121	2.9351e-06	S-c28Î¼M-S-aControl
Hydroxylamine	18.124	1.2999e-05	4.8861	1.9418e-05	S-b14Î¼M-S-aControl
Pentadecanoic acid	17.538	1.5858e-05	4.7998	2.34e-05	S-b14Î¼M-S-aControl	S-e112Î¼M-S-b14Î¼M
glycine	14.997	4.0111e-05	4.3967	5.8475e-05	S-b14Î¼M-S-aControl	S-e112Î¼M-S-d56Î¼M
beta-Alanine	14.895	4.1743e-05	4.3794	6.013e-05	S-b14Î¼M-S-aControl
Palmitic acid	14.071	5.8001e-05	4.2366	8.2566e-05	S-b14Î¼M-S-aControl
Stearic acid	13.766	6.5765e-05	4.182	9.2531e-05	S-c28Î¼M-S-aControl
Methyl succinic acid	12.871	9.6212e-05	4.0168	0.00013381	S-e112Î¼M-S-aControl
Tyramine	12.624	0.00010725	3.9696	0.00014747	S-c28Î¼M-S-aControl
citraconic acid	12.345	0.0001215	3.9154	0.00016519	S-b14Î¼M-S-aControl
Pentacosane	10.772	0.00025535	3.5929	0.00034331	S-b14Î¼M-S-aControl
1_2_4-benzenetriol	10.479	0.00029579	3.529	0.00039331	S-b14Î¼M-S-aControl
inositol-4-monophosphate	10.235	0.00033483	3.4752	0.00044038	S-e112Î¼M-S-aControl
ferulic acid	9.4726	0.00050084	3.3003	0.00065164	S-b14Î¼M-S-aControl
Oleic acid	9.141	0.00060074	3.2213	0.0007733	S-d56Î¼M-S-aControl
3-Aminopropionitrile	9.0305	0.0006389	3.1946	0.00081375	S-b14Î¼M-S-aControl
2-TRIMETHYLSILOXYPENT-2-ENOIC ACID TRIMETHYLSILYL ESTER	8.8295	0.00071554	3.1454	0.00090188	S-b14Î¼M-S-aControl
2-Hydroxypyridine	7.5414	0.0015432	2.8116	0.0019251	S-b14Î¼M-S-aControl
Pentadecane	7.4371	0.0016482	2.783	0.002035	S-b14Î¼M-S-aControl
L-(-)-Malic acid	7.1465	0.0019852	2.7022	0.0024264	S-d56Î¼M-S-b14Î¼M
4-Hydroxypyridine	5.4007	0.0067431	2.1711	0.0081592	S-e112Î¼M-S-c28Î¼M
Sinigrin	4.7479	0.011235	1.9494	0.01346	S-d56Î¼M-S-aControl
D-(+)-Maltose	4.5643	0.01305	1.8844	0.01548	S-d56Î¼M-S-aControl
L-Iditol	4.1735	0.018113	1.742	0.021278	S-e112Î¼M-S-aControl
3-ISOPROPYL-6_10-DIMETHYLUNDECANE-2-OL	4.1314	0.01878	1.7263	0.021849	S-c28Î¼M-S-aControl
Glycolic acid	3.9986	0.021068	1.6764	0.024279	S-d56Î¼M-S-c28Î¼M
3-ETHYL-2_6_10-TRIMETHYLUNDECANE	3.8703	0.023579	1.6275	0.026915	S-e112Î¼M-S-c28Î¼M
3-aminoisobutyric acid	3.4451	0.034623	1.4606	0.039154
D-(+)-Trehalose	3.3375	0.038264	1.4172	0.04287

## Sheet: PCA-SCORES-watering
	PC1	PC2	PC3	PC4	PC5	PC6	PC7	PC8	PC9	PC10	PC11	PC12	PC13	PC14	PC15	PC16	PC17	PC18	PC19	PC20
0microM-1	-4.724	4.0814	0.98333	0.65953	3.0271	-1.7343	0.007039	-0.65204	-0.3918	0.081766	-0.039134	0.11649	-0.074295	0.012485	-0.052728	0.14779	-0.04904	-0.061019	0.048587	-6.9479e-16
0microM-2	-4.6352	2.8276	0.64826	-1.044	-3.7156	-1.0622	0.67189	-0.59328	-0.28802	-0.11862	-0.37057	-0.082412	0.0056387	-0.021659	0.15242	-0.042598	0.037747	-0.033	-0.0033319	2.9532e-16
0microM-3	-4.6592	1.793	0.42006	-0.0058681	0.14436	2.8875	-0.91616	0.62346	-0.67031	-0.47478	0.48573	0.1312	0.17931	0.031621	0.56608	-0.092634	-0.064897	-0.022084	0.049397	4.7264e-16
0microM-4	-4.3828	1.4457	0.46419	-0.016671	-0.21613	0.94716	-0.44919	0.91385	1.4631	0.94192	-0.065196	-0.2519	-0.054462	-0.13056	-0.75207	0.027076	0.060262	0.14381	-0.082645	-2.3041e-16
14microM-1	-2.3286	-1.1364	-2.1696	-0.19604	0.57681	-0.83348	0.60594	1.1267	-0.33613	-0.0034183	0.26111	0.18262	-0.51557	-0.33153	0.15172	-0.53171	0.48772	-0.020046	-0.074963	-8.3887e-16
14microM-2	-2.5978	-1.45	-1.4188	0.43498	-0.066506	-0.15681	0.21948	0.017533	0.74604	-1.6404	-0.27868	1.0184	0.047686	0.19629	-0.37925	-0.0013805	-0.25992	-0.0022551	0.040764	-1.6643e-17
14microM-3	-2.0853	-1.5801	-2.819	-0.31825	0.39882	0.22482	0.16881	-0.95204	-0.32423	0.69987	-0.17934	0.0099336	0.66064	-0.257	0.17673	0.20824	-0.16983	0.095171	-0.39176	-3.8232e-17
14microM-4	-2.1484	-1.4974	-2.7522	-0.10584	0.026293	-0.15433	0.091254	0.15407	-0.027246	0.21612	0.024825	-1.0086	-0.075743	0.60241	0.031081	0.29116	-0.04017	-0.085087	0.38296	-2.7592e-16
28microM-1	-0.094859	-1.8393	1.8125	-1.0781	0.26154	-0.80458	0.20565	-0.47801	0.44171	-0.54073	1.4696	-0.69231	0.38173	0.070945	-0.089649	-0.34311	-0.13279	-0.021168	-0.096554	3.5582e-16
28microM-2	0.047573	-2.1982	1.4251	-1.1133	0.49085	0.36701	0.19237	-1.0904	0.65	0.77	-0.22453	0.79629	0.34829	0.049932	0.34842	-0.078658	0.32334	0.097358	0.31292	3.694e-16
28microM-3	0.28623	-2.2275	2.0122	-1.5479	0.86509	0.84471	0.47819	0.20251	-1.1581	-0.47234	-1.1268	-0.48741	-0.015851	-0.067487	-0.54206	-0.030462	0.042192	0.020429	-0.033702	2.0434e-16
28microM-4	0.092052	-2.0266	1.581	-0.85211	0.081729	-0.24545	0.32908	0.6658	0.42719	0.33118	0.04879	0.21182	-0.92675	0.052517	0.56833	0.47921	-0.27328	-0.10825	-0.17484	3.4339e-16
56microM-1	1.2211	-0.56243	1.1304	3.8803	-0.43106	0.80862	1.9855	-0.027085	-0.16191	0.26876	0.12852	-0.090092	0.093613	0.038476	-0.0070252	-0.015531	-0.0032313	0.00051786	0.002181	-1.0457e-15
56microM-2	1.5783	-1.4151	0.19861	0.52364	-0.99068	-0.9468	-1.1262	0.55976	-1.1246	0.91685	0.43564	0.59464	0.021407	-0.27558	-0.40634	-0.1123	-0.36134	0.010136	0.19341	2.0368e-16
56microM-3	1.6408	-0.83961	0.12509	1.4704	-0.19739	-0.30153	-1.322	-0.53261	0.63145	-0.59379	-0.54297	-0.62658	-0.055576	-0.9422	0.28894	0.01841	0.036366	-0.14305	0.093374	1.8551e-16
56microM-4	1.3986	-0.94223	0.76181	1.4748	-0.58386	-0.70478	-1.7203	-0.16026	-0.25453	-0.18921	-0.12143	0.028992	-0.021562	0.80994	0.011138	0.09853	0.38983	0.11563	-0.24499	3.7274e-16
112microM-1	4.9403	1.7595	-1.2741	-0.55415	-0.12691	1.4552	-0.032444	-1.7876	-0.13639	0.048349	0.47763	0.12558	-0.82128	0.010774	-0.42578	-0.042507	0.058955	-0.11043	-0.029123	7.2164e-16
112microM-2	5.4356	1.9907	-0.40962	-0.30009	0.41755	-0.1027	-0.045615	0.50502	0.50126	0.43713	-0.81153	-0.074254	0.22205	0.44371	0.28202	-0.64019	-0.29553	-0.20983	-0.065991	2.2204e-16
112microM-3	5.46	2.067	-0.50437	-0.46976	0.16283	-0.34166	0.30793	0.44741	0.0063867	-0.44385	0.061302	-0.17408	-0.062696	-0.1359	0.23794	0.11339	-0.08311	0.64559	0.082903	5.5511e-17
112microM-4	5.5555	1.7501	-0.21498	-0.84161	-0.12483	-0.14644	0.3488	1.0572	0.0061919	-0.23476	0.36708	0.27169	0.66341	-0.15718	-0.15993	0.54728	0.29671	-0.31243	-0.0085879	3.8858e-16

## Sheet: PCA-SCORES-spraying
	PC1	PC2	PC3	PC4	PC5	PC6	PC7	PC8	PC9	PC10	PC11	PC12	PC13	PC14	PC15	PC16	PC17	PC18	PC19	PC20
0microM-1	-4.1725	1.2588	0.15286	0.17317	0.20217	-2.2711	0.73358	0.94252	0.68204	-0.20087	0.12738	-0.054246	0.10129	-0.19161	0.057299	-0.0030253	0.061647	0.01131	0.021581	3.267e-16
0microM-2	-4.9755	1.6317	-0.059552	-0.03586	0.095994	0.068374	-0.38511	-0.29101	-0.57387	-0.042216	0.18933	0.39746	0.60104	0.79903	-0.12398	0.025676	-0.11743	0.14875	-0.014354	2.0416e-16
0microM-3	-5.0377	1.7241	0.31763	0.27569	-0.92316	1.1885	0.094441	-0.15567	0.4854	0.10005	-0.076115	-1.0718	-0.5212	0.056125	0.13747	-0.10307	-0.054846	0.013444	0.019249	-3.7164e-16
0microM-4	-4.5737	1.8328	0.01778	0.034861	0.31319	0.6327	-0.6182	-0.21486	-0.53259	0.14816	-0.20852	0.81001	-0.17153	-0.71405	-0.069736	0.075913	0.11471	-0.18087	-0.02699	-2.0793e-16
14microM-1	-0.13721	-1.3294	-2.3622	-0.40221	-0.05583	0.008022	1.7408	-1.025	-0.34418	0.056951	-0.38429	0.13062	0.21343	-0.0081236	0.33594	-0.10442	-0.069834	-0.16259	0.1095	2.597e-16
14microM-2	0.60501	-1.5693	-2.5105	0.37067	-0.9736	-0.066459	-0.70005	-0.23699	0.0088109	-0.44691	0.26165	-0.24734	0.40309	-0.19136	-0.13321	-0.34232	0.39711	0.14619	-0.1146	4.5672e-16
14microM-3	0.71213	-1.652	-2.4491	0.56288	-1.0359	-0.96509	-0.60962	-0.098621	-0.22679	0.29156	-0.35248	-0.067777	-0.48911	0.0099343	-0.36254	0.37185	-0.29333	0.035152	-0.008613	7.8948e-18
14microM-4	0.38433	-0.9474	-3.0644	-0.65961	1.7216	1.1407	-0.098647	1.1977	0.61051	0.069433	0.2701	0.13644	-0.16155	0.16083	0.083784	0.068526	-0.0185	-0.00060681	0.0053466	1.8019e-16
28microM-1	0.2154	-1.5064	1.1404	-2.079	0.56639	0.27556	-0.2375	-0.13417	-0.22162	-0.38787	0.095328	-0.67122	0.64029	-0.4177	-0.10651	0.33272	-0.10053	0.11049	0.23361	7.5894e-17
28microM-2	0.64112	-1.7911	1.1196	-2.0684	-0.31246	-0.44347	-0.73035	0.30213	-0.098704	0.35391	0.043788	0.14402	-0.24881	0.22443	-0.11198	-0.48163	-0.027534	-0.26367	0.28144	2.2861e-17
28microM-3	0.23037	-1.8864	1.2165	-2.1008	-0.071048	-0.21763	0.031987	0.067818	-0.35791	-0.053891	0.18923	-0.24635	-0.046721	0.16369	0.19306	0.18198	0.056351	-0.25867	-0.46343	2.546e-16
28microM-4	0.368	-1.7449	1.5991	-1.713	-0.65155	0.42971	0.49846	-0.056128	0.68101	-0.35522	-0.56994	0.7464	-0.35377	0.03544	0.0024305	0.015413	0.064643	0.39344	-0.035898	-6.4843e-17
56microM-1	0.6319	-1.702	1.2531	2.4247	0.20333	0.47959	0.55669	0.29584	-0.25166	-0.99917	0.38583	0.10534	-0.045183	-0.15847	-0.31846	-0.26917	-0.34568	-0.063586	-0.092491	5.7976e-16
56microM-2	0.78422	-1.735	0.82188	1.833	0.22769	-0.40758	-0.78853	-0.20758	-0.32554	0.35448	0.50228	0.11182	-0.15788	-0.099724	0.80402	-0.0025432	-0.089829	0.1989	0.048401	-2.5729e-16
56microM-3	0.45537	-1.284	1.2254	1.1626	1.1203	-0.018977	0.7017	-0.1999	-0.27109	1.4249	-0.0039854	-0.27472	-0.030072	-0.017356	-0.43129	-0.077041	0.18391	0.15127	-0.063695	-4.5917e-16
56microM-4	0.84125	-1.3813	1.17	2.6011	0.16532	0.14936	-0.33353	-0.18755	0.64998	-0.41923	-0.59927	0.013662	0.12944	0.34758	0.012327	0.30608	0.29628	-0.26541	0.12989	-5.3739e-17
112microM-1	3.0738	2.1114	0.34864	0.17729	-1.397	0.50634	0.11706	0.067869	1.0531	0.80117	0.53187	0.34214	0.59313	-0.14257	-0.011149	0.076533	-0.1611	-0.11176	-0.039353	-4.996e-16
112microM-2	3.417	3.3463	0.043608	0.051104	0.71395	-0.23672	-0.5602	0.24133	-0.091943	-0.020347	-1.2672	-0.27003	0.27802	-0.055392	0.13905	-0.25907	-0.16471	0.051851	-0.13412	1.1102e-16
112microM-3	3.4215	3.0009	0.15914	0.13555	-0.9433	0.29215	0.68344	1.0468	-1.2703	-0.18364	0.19208	-0.025345	-0.2237	0.11288	0.047153	0.16169	0.21853	0.04188	0.12746	2.2204e-16
112microM-4	3.1152	3.6232	-0.14013	-0.74369	1.0339	-0.54409	-0.096414	-1.3545	0.39527	-0.49126	0.6729	-0.0091264	-0.51019	0.086415	-0.14369	0.025911	0.050127	0.0044616	0.017069	-4.4409e-16

## Sheet: PCA-Loadings-watering
	PC1			PC2		PC3	PC4	PC5	PC6	PC7	PC8	PC9	PC10	PC11	PC12	PC13	PC14	PC15	PC16	PC17	PC18	PC19	PC20		PC20
L-Asparagine	0.20908		Nonadecane	0.23966		0.06478	-0.010221	-0.0068362	0.0050777	-0.040058	-0.01054	0.022278	0.0022227	-0.024701	-0.065327	-0.014463	-0.074323	0.035836	0.032865	0.014619	0.030016	0.081564	-0.11389		-0.049911
Alanine	0.19863		Lactic acid	0.20754		-0.0010706	-0.013592	0.034172	-0.020649	0.07172	-0.0038612	0.03376	-0.036351	-0.012739	0.0091559	-0.062912	-0.10811	-0.017783	-0.070955	0.10109	0.2452	0.037929	0.38333		-0.12863
Pyrrole-2-carboxylic acid	0.16324		Oleic acid	0.19332		0.0087367	-0.0075231	0.057176	-0.07572	0.010276	-0.02343	-0.025125	-0.00061657	-0.010701	0.079229	-0.065248	0.0073596	-0.0074484	-0.020905	0.036055	-0.013675	0.052333	0.16687		0.013034
glycerol-alpha-phosphate	0.15463		L-Asparagine	0.1448		0.025092	0.03739	0.0053405	-0.021925	-0.026797	-0.030827	-0.021837	-0.017819	0.00070747	0.00053219	0.0047328	-0.010251	0.0055555	-0.0057396	-0.042978	0.018859	0.034249	0.08375		-0.18103
L-Threonine	0.15229		oxoproline	0.1394		0.010979	0.0091145	0.013399	-0.035982	0.019443	-0.02979	-0.012017	-0.029435	0.00030516	0.0069044	-0.027852	0.017411	0.029392	-0.010271	0.015083	-0.029465	-0.0031652	-0.52672		-0.36184
L-Isoleucine	0.1522		Succinic acid	0.13718		0.065054	0.045214	-0.044431	-0.22072	0.029854	0.18151	0.16872	0.040361	-0.2077	-0.11171	0.28651	-0.035228	-0.043832	0.02335	-0.0006797	0.24453	-0.13567	0.10861		-0.09622
Protein serine	0.15166		L-Glutamic acid	0.13291		0.00058776	0.15612	-0.048312	-0.042222	-0.10391	-0.0064456	-0.064883	0.016078	0.0012288	-0.001135	0.033805	-0.055916	-0.038507	-0.025984	0.035223	-0.01256	0.011467	-0.18051		-0.029572
L-Aspartic acid	0.15002		L-Glutamine	0.13069		-0.0065276	-0.024705	0.044124	-0.02661	0.043284	-0.006572	-0.0016041	-0.0033448	-0.0042134	0.02259	-0.015139	-0.010967	-0.015306	-0.14528	0.066099	0.062856	0.022886	-0.22149		-0.18226
L-Valine	0.13429		L-Serine	0.12322		-0.001305	-0.030397	0.050199	-0.038941	0.04571	-0.025976	-0.019888	-0.014154	0.0083068	0.056684	-0.011326	-0.053075	-0.0063253	-0.14394	0.031515	-0.038845	0.065041	0.2701		0.17049
L-Alanine	0.1342		alpha-Lactose	0.11794		-0.037136	-0.010778	-0.011405	-0.023055	-0.015189	0.017762	0.043144	-0.022526	-0.0063809	0.0089396	0.081506	0.03506	-0.0042468	0.0019691	-0.0030791	0.096061	-0.088371	-0.049964		-0.022601
GABA	0.13245		ferulic acid	0.10871		0.019065	-0.062773	0.019029	0.024265	0.027034	-0.010815	0.014867	-0.0084414	0.019304	0.012359	-0.028899	0.012903	0.0053582	0.021296	-0.030634	0.020464	0.032143	0.22722		0.19919
Urea	0.12614		1_3-Benzenedicarboxylic acid	0.10817		-0.015072	0.021343	-0.029266	0.036766	-0.023268	-0.03	0.045158	0.0062128	-0.0004616	-0.10932	0.013751	0.082566	-0.020384	0.079701	-0.15297	0.0759	0.053581	-0.033007		-0.063396
L-Serine	0.12613		Uric acid	0.10736		-0.0044613	0.036015	-0.017511	0.0022351	-0.050058	0.013979	-0.012505	-0.0051566	-0.015203	-0.029817	-0.0023209	0.016501	0.0069997	0.12876	-0.0082443	0.022732	-0.03815	-0.21568		-0.34831
L-Glutamine	0.12429		6-Hydroxynicotinic acid	0.10084		-0.0014967	0.024857	-0.053499	-0.014471	-0.083566	0.030635	0.088055	0.012051	-0.011014	-0.026926	0.033913	0.0026555	-0.057006	0.073904	0.0843	-0.059538	0.092889	-0.082293		-0.41854
L-5-Oxoproline	0.12094		Icosanoic acid	0.097623		-0.018347	-0.027017	0.01017	-0.0076963	0.0071445	0.019	0.014802	-0.024097	-0.02552	-0.029961	0.017799	0.010005	0.03955	0.036675	0.026456	0.011326	-0.069091	0.014106		-0.14481
L-Pyroglutamic acid	0.12089		Nonanoric acid	0.094018		0.00043367	0.012533	-0.0093717	-0.013782	-0.0056068	-0.00019799	-0.0020718	0.015007	-0.009292	-0.016077	0.034427	-0.032733	-0.010335	-0.015239	0.031393	0.011628	0.021386	-0.035138		-0.15343
sorbitol	0.11919		dehydroascorbic acid	0.093936		-0.061848	0.057158	-0.031488	0.011844	-0.057128	0.020678	0.0066286	-0.0018691	-0.017049	-0.0069249	0.0033628	0.0089509	-0.052109	-0.02415	0.016763	0.08992	0.0081499	0.059779		0.122
4-Hydroxybenzoic acid	0.11638		Methylsuccinic acid	0.089444		-0.094138	0.1014	-0.0036987	-0.053412	-0.0063016	-0.038422	-0.03817	-0.047115	-0.045765	-0.056762	-0.077797	-0.031989	0.059024	-0.10926	-0.018442	0.133	0.0037152	0.028144		0.24063
isohexonic acid	0.116		Caffeic acid	0.088578		0.035063	0.0084898	-0.021695	0.032221	-0.044785	-0.00088747	0.018212	0.018117	0.00042875	-0.031852	-0.020814	0.028835	0.001619	0.094614	-0.0091812	0.010249	0.031907	-0.0047995		0.23304
citraconic acid	0.11249		3_4-dihydroxycinnamic acid	0.087335		0.050414	0.0095873	-0.0094607	-0.00038481	-0.035786	0.0065999	-0.010705	0.03411	-0.007124	-0.034367	0.017618	-0.033499	0.011663	0.030391	-0.0091188	0.011281	0.015897	0.0085083		0.035903
Gentisic acid	0.112		L-Threonine	0.082382		0.044385	-0.015351	-0.0023098	-0.022974	-0.0028202	-0.04158	-0.014026	0.0004893	-0.0044556	-0.00084147	-0.0061966	0.0028963	0.034624	0.053054	-0.057415	-0.024722	-0.0046256	0.029999		-0.023311
citric acid	0.10985		Protein serine	0.079501		-0.19662	0.088149	-0.038854	-0.029796	-0.0099365	-0.034051	-0.067171	-0.18585	0.098986	-0.045091	0.0682	-0.13745	0.036258	0.11869	0.13167	0.026433	0.06072	0.020198		-0.06155
Uridine 5'-diphospho-N-acetylglucosamine	0.10818		3_4-Dihydroxybenzeneacetic acid	0.073659		-0.038753	0.031456	-0.038109	-0.014033	0.012684	0.23032	0.061551	0.044191	-0.046087	0.29137	-0.15037	0.081926	-0.15364	-0.030358	0.21457	-0.062372	0.17916	0.0023625		0.054376
2-hydroxyglutaric acid	0.10654		Docosane	0.072301		-0.04133	-0.01271	-0.010901	-0.012144	-0.014673	0.032843	0.042566	-0.028074	-0.0073257	-0.058062	0.043184	0.030403	0.022163	-0.05191	0.026707	-0.038071	-0.06149	-0.038102		0.0025977
D-(-)-Mannitol	0.10604		Pyrrole-2-carboxylic acid	0.070213		0.032956	0.014034	-0.0080086	0.0022762	-0.025711	-0.0071425	-0.023174	0.014547	0.0086652	0.0063793	-0.012744	-0.031308	-0.00043993	0.005908	-0.0070476	-0.018804	0.055497	-0.0064014		-0.0073611
Gluconic acid	0.10568		Inositol	0.06881		-0.020606	0.058215	-0.038724	-0.062848	-0.014158	-0.028199	-0.067479	-0.040128	-0.036389	-0.016257	-0.031269	-0.031267	0.062312	0.00080791	0.031292	0.0065126	-0.064975	0.052435		0.061589
alpha-Lactose	0.10401		Myo-Inositol	0.066881		-0.17907	-0.0042555	0.037316	-0.038036	0.063877	0.010474	0.016598	-0.09817	-0.021747	0.0013155	0.012082	0.08487	-0.017246	-0.048573	0.030549	0.053127	-0.089614	-0.012027		-0.02676
4-hydroxybutyric acid	0.10048		4-Hydroxypyridine	0.063133		0.0045506	-0.02678	0.056993	-0.051583	0.041731	-0.026977	-0.01557	-5.3574e-05	-0.0022491	0.064645	-0.0022977	-0.040029	-0.0024477	-0.13046	0.076103	-0.042258	0.12113	-0.058157		0.015912
L-Rhamnose	0.098314		1_2_4-benzenetriol	0.058005		0.020155	-0.043159	0.036181	-0.046607	0.041287	-0.043075	0.050658	-0.0028718	-0.087386	-0.088486	-0.080277	0.047778	0.14267	-0.019957	0.016574	0.29141	0.017588	-0.042903		-0.014232
alpha-Ketoglutaric acid	0.097905		Uracil	0.057122		-0.48678	-0.22133	-0.018779	-0.13025	0.057644	0.18009	-0.38429	0.42346	0.071856	-0.049542	-0.024884	-0.052853	0.14125	-0.048778	-0.016325	0.034216	0.14877	-0.037972		-0.053123
D-Lyxose	0.097377		D-(-)-Mannitol	0.052706		0.040897	0.038209	-0.0021327	-0.0355	-0.024488	-0.042424	-0.043981	-0.0098123	-0.00067239	-0.014063	-0.039005	-0.015255	0.031961	0.027115	-0.0020919	-0.033551	0.03391	0.070373		0.078348
Glycerol	0.095934		L-5-Oxoproline	0.050139		0.032953	0.057655	0.015083	-0.07605	0.0060752	-0.047656	-0.047173	-0.023494	-0.012457	-0.021472	-0.02246	-0.013722	0.067973	0.0023717	0.016232	-0.04625	0.018918	0.0089808		0.054048
Phosphoric acid	0.095545		L-Pyroglutamic acid	0.050029		0.082266	0.05688	0.022202	-0.023135	-0.016409	-0.033762	-0.0666	0.012429	0.015894	-0.020565	-0.01155	0.035619	0.080461	0.030901	0.047656	-0.0069204	0.00065006	0.11435		0.050045
Glutaric acid	0.094742		Isopropyl-beta-D-thiogalactopyranoside	0.047228		0.035454	0.32217	-0.11704	-0.041807	-0.24257	-0.0019348	-0.12608	0.075153	-0.0021553	-0.011163	0.047881	-0.16028	-0.11005	-0.012063	0.078219	-0.020286	0.13973	0.046229		-0.0051312
itaconic acid	0.093475		DL-beta-Hydroxybutyric acid	0.045125		-0.014002	0.050935	-0.00061867	-0.03934	-0.014953	-0.0064292	-0.023201	-0.0015477	-0.018636	-0.020977	0.013653	-0.018381	0.019883	0.0056969	-0.0061015	-0.0082966	0.037669	-0.019301		-0.0034007
Gulonic acid	0.09131		Tricosane	0.044783		-0.049997	-0.003176	-0.17649	0.14681	0.021911	-0.11299	-0.0058251	-0.16094	0.32671	-0.024638	-0.19725	-0.14834	-0.23535	0.15606	0.30682	0.0026923	-0.18971	-0.028623		-0.082283
Mesaconic acid	0.086756		citraconic acid	0.039766		-0.05618	-0.034767	-0.25752	0.19608	-0.031101	0.036289	0.09474	-0.090706	0.058763	-0.026679	-0.0069122	-0.023075	-0.015579	-0.13168	0.0086507	0.207	-0.097037	-0.0097999		0.11798
Uracil	0.082558		L-Alanine	0.039119		0.040218	0.057697	0.0072694	-0.079365	0.0037891	-0.040938	-0.041362	-0.014873	-0.015631	-0.03172	-0.0293	-0.016108	0.060192	-0.014832	0.030003	-0.056368	-0.022067	-0.048854		0.0014847
Nicotinic acid	0.079873		Glutaric acid	0.031951		0.038472	0.029016	-0.034668	0.020321	-0.074613	0.023579	-0.0078628	0.050316	-0.0059209	-0.021554	0.023528	-0.054071	-0.042849	-0.001622	-0.016872	0.056036	0.032505	-0.013275		0.0439
Icosanoic acid	0.073627		L-Valine	0.031232		0.098003	-0.022173	0.043717	-0.054252	0.013164	-0.096809	-0.012441	-0.049828	-0.035661	-0.07241	-0.050259	-0.078955	0.13749	0.023411	0.02663	-0.05189	0.058369	0.064261		-0.046909
Tetradecanol	0.073394		Myristic acid	0.030256		-0.14262	0.15352	-0.11143	-0.31817	0.013754	-0.14833	0.51395	0.24429	0.36946	0.21641	-0.096975	0.020164	0.19178	0.084596	0.04106	0.036189	0.0024058	-0.0015321		0.036407
L-Glutamic acid	0.068147		L-Isoleucine	0.029791		0.060809	2.1447e-06	0.0048424	0.0045884	-0.019593	-0.028145	-0.012906	0.02252	0.021928	-0.0010935	-0.039402	-0.034174	0.0020247	0.0067209	-0.025432	-0.013043	0.072505	0.0069392		0.018788
D-Glucose	0.068104		beta-Alanine	0.022136		-0.041611	0.085496	-0.016488	-0.03415	-0.027878	-0.0081065	-0.045671	-0.019505	-0.0014938	0.023694	-0.00012593	0.0025524	0.0044279	-0.023035	0.038338	-0.06391	-0.013412	0.032767		-0.025475
isocitric acid	0.06637		Alanine	0.013848		0.031777	0.07828	0.11107	-0.13758	-0.01993	0.10121	0.10557	-0.046344	-0.16043	-0.15558	0.076077	0.31756	-0.0020532	0.092471	0.50957	-0.19866	-0.036808	0.024821		0.13022
2-ketoglucose dimethylacetal	0.06471		glycerol-alpha-phosphate	0.011975		-0.18647	-0.0074355	0.033451	-0.054589	0.059872	0.0062636	0.0071906	-0.093878	-0.012711	0.035239	0.027774	0.080301	-0.0011931	0.0085867	-0.0067123	-0.052455	-0.069733	0.06979		-0.031851
salicylic acid	0.063856		Tetradecanol	0.010593		-0.043546	0.09757	-0.033869	-0.041964	-0.056754	0.0046565	-0.025905	-0.013518	-0.01635	-0.013672	0.057314	-0.015241	0.017748	-0.020185	0.060469	0.08505	0.029918	0.069661		0.0053237
levoglucosan	0.063138		Neokestose	0.0078575		-0.010419	0.11734	-0.027513	-0.050215	-0.056094	-0.0148	-0.025837	-0.029313	-0.024728	-0.059767	0.043936	-0.022936	-0.0076414	-0.066343	0.068863	-0.017594	0.039395	0.030451		0.070125
1-methylgalactose	0.062681		(-)-Shikimic acid	0.0077022		0.06562	-0.066236	0.04024	-0.026234	0.0483	-0.040162	0.020366	-0.018724	0.014124	-0.025	-0.038593	0.011298	0.058444	-0.014515	-0.022075	-0.029005	0.0078817	0.023679		0.0027416
L-(-)-Proline	0.05898		L-Iditol	0.0073689		-0.010119	0.0011488	0.073684	-0.080963	0.04274	-0.024023	-0.035952	0.01886	-0.020988	-0.0016869	-0.035428	-0.0015857	-0.027768	0.049895	0.060005	-0.026872	0.0043066	-0.010495		0.042747
Uric acid	0.058201		3-aminoisobutyric acid	0.0064805		0.030701	0.0098147	-0.0012232	-0.011006	-0.0054405	-0.013408	0.0075894	-0.0095872	0.013569	-0.0093529	-0.0073961	0.0035641	0.023184	-0.019046	-0.002442	-0.0018456	0.026201	0.026753		-0.00084457
Glycine	0.054668		Octadecanol	0.005987		0.079261	0.12602	-0.023989	-0.059811	-0.071721	-0.089237	-0.090687	0.0083487	0.016986	-0.047275	-0.094514	-0.13268	0.0016768	0.063831	0.067119	0.056116	0.068256	-0.03074		0.02583
erythronic acid	0.052045		n-acetyl-d-hexosamine	0.0046625		-0.018432	0.0148	0.017823	-0.026317	0.0048518	-0.010493	0.003095	0.0046176	-0.038343	0.014645	-0.053557	0.048434	0.021117	0.02563	0.015283	0.02286	-0.010624	0.021067		-0.00050237
D-Xylulose	0.048336		Mesaconic acid	0.0042829		-0.010875	0.018362	0.0012302	-0.049486	-0.096421	0.021165	0.062142	0.12733	-0.08375	-0.041434	0.1036	0.18777	0.06117	-0.094446	-0.18916	-0.086771	0.032652	0.038841		0.029553
methanolphosphate	0.04709		Allose	0.001915		-0.095013	0.12809	0.0096525	-0.083391	-0.022781	-0.026242	-0.053893	-0.059543	-0.01277	0.008607	0.0061141	-0.016242	0.0017506	-0.0072623	0.047874	-0.043779	0.021543	0.041098		0.02794
Sinigrin	0.045067		Sinapic acid	0.0014959		0.035316	0.018753	-0.0058177	-0.0074673	-0.02633	-0.0063227	-0.022748	0.014356	0.00042884	-0.0034561	-0.0015017	-0.035295	0.011416	0.014676	-0.0049452	-0.013777	0.051307	-0.0026283		-0.025971
Octadecanoate	0.044248		Tyramine	0.00085791		-0.093572	0.10639	-0.0036617	-0.055596	-0.0094993	-0.041066	-0.048397	-0.054808	-0.049481	-0.055953	-0.083169	-0.042874	0.073388	-0.12038	-0.012322	0.13712	0.010514	0.010399		0.031449
Myristic acid	0.042816		3-Aminopropionitrile fumarate	0.00084549		0.24858	0.069066	-0.020638	-0.04233	0.010332	0.079458	-0.27078	0.20952	-0.11218	0.30345	-0.077097	0.31123	0.092497	0.054818	0.11814	0.29215	-0.1071	-0.066294		-0.08409
propane-1_3-diol	0.04163		L-Aspartic acid	0.00020317		-0.023505	-0.01294	0.024097	-0.0099336	0.0099211	-0.030491	0.022079	-0.0076459	-0.043344	0.043012	0.0016759	-0.0043676	0.0082327	0.05077	0.069369	0.07079	-0.025005	-0.016067		-0.024095
DL-beta-Hydroxybutyric acid	0.038476		glutamate	-0.00055095		0.0079124	0.010124	-0.012588	-0.0058438	0.0046412	0.01049	-0.0039707	0.012606	0.021488	0.030473	-0.057279	-0.0042407	-0.0076159	-0.081714	0.03367	-0.026009	0.0085921	0.014053		-0.0106
D-(+)-Trehalose	0.033928		Sucrose	-0.0052901		0.010722	0.12043	-0.013511	-0.067177	-0.064474	-0.021267	-0.067036	0.008958	-0.03071	-0.046739	-0.007924	-0.048299	0.0088547	0.0023271	0.040874	-0.015133	0.049903	-0.067781		-0.01082
Glycolic acid	0.031207		cis-sinapinic acid	-0.010582		0.015468	0.039236	-0.022052	-0.015519	-0.03544	-0.004493	-0.009537	-0.021984	-0.0052971	-0.023878	0.0148	-0.049439	0.044597	0.022683	0.019266	0.042447	-0.044091	-0.0064088		-0.027932
Benzoic acid	0.025654		L-threonic Acid	-0.011194		0.16099	-0.16998	0.059257	0.020346	0.090787	-0.068907	0.064323	-0.0067689	0.033461	-0.04439	-0.08626	0.01819	0.10227	-0.0029423	-0.048562	0.025355	0.027177	-0.038881		-0.059928
glucose-1-phosphate	0.024679		erythronic acid	-0.014217		0.0093547	0.085691	0.37102	0.12763	-0.1576	0.057369	-0.036438	0.23686	0.16874	-0.27962	-0.11041	0.022826	0.10313	-0.0073988	0.25472	0.0016401	-0.15831	0.029784		-0.013205
palmitic acid	0.024435		Heptadecanic acid	-0.016029		-0.019419	0.018928	-0.0044393	-0.048879	-0.0032494	0.052023	0.019594	-0.028226	-0.013745	-0.040173	0.10575	-0.02082	0.043187	-0.011383	-0.015329	0.018743	-0.040115	0.040758		0.033505
Adonitol	0.024075		alpha-Ketoglutaric acid	-0.017335		0.013759	0.087115	0.0070741	-0.058395	-0.024838	-0.038409	-0.033591	-0.017135	-0.0038557	-0.017888	-0.0062269	-0.015938	0.023968	0.01985	0.0095618	-0.024237	0.053068	0.04781		0.0014868
glutamate	0.022267		4-hydroxybutyric acid	-0.01801		-0.082678	0.18071	-0.016452	0.040732	-0.11911	0.16666	0.03445	0.12095	-0.14411	0.1718	-0.27207	-0.10043	0.14231	0.27233	-0.14029	-0.069498	-0.53208	0.089415		0.074828
D-(+)-Xylose	0.02011		GABA	-0.018618		-0.045261	0.0085932	0.01751	-0.037807	0.055941	-0.052492	0.024122	-0.055118	0.019511	-0.037288	0.051253	0.12907	0.022582	-0.073235	0.15594	0.033787	0.064973	0.010057		0.024528
D-(-)-Arabinose	0.019957		Benzoic acid	-0.019749		0.050704	0.0088948	0.0079487	-0.0090428	-0.064857	0.026777	0.11097	-0.014709	0.050903	0.064084	0.0017477	-0.039602	-0.00915	-0.16536	0.11388	0.14563	0.011226	-0.029142		-0.020807
Stearic acid	0.016833		L-(-)-Malic acid	-0.020221		0.044074	0.066487	-0.045857	0.015474	-0.087958	0.0069765	-0.016414	0.040217	-0.0035479	-0.038099	0.0054016	-0.067499	-0.048221	-0.011444	0.0074128	0.011682	0.087176	0.014743		-0.015025
beta-mannosylglycerate	0.013447		Glycolic acid	-0.020968		0.0069326	0.0060023	-0.0085189	0.051136	-0.0066562	0.028694	0.097955	-0.017509	-0.074932	-0.019901	-0.16304	0.11017	-0.025604	-0.14842	-0.011994	0.24777	0.034873	-0.039575		-0.040977
Maleic acid	0.0093563		palmitic acid	-0.021384		-0.064265	0.064024	0.014121	-0.076894	0.029288	-0.029442	-0.039279	-0.059959	-0.017759	0.010475	0.019494	0.017955	0.043196	-0.033752	0.042887	-0.073423	-0.0053825	0.028098		0.024383
Nonanoric acid	0.0080284		Gentisic acid	-0.02147		-0.16478	0.018936	0.039925	-0.054957	0.052729	-0.0015135	-0.0035803	-0.084162	-0.0084065	0.0346	0.00032039	0.062201	-0.0044398	-0.0096191	0.0071024	-0.019337	-0.034376	0.039897		0.044307
oxoproline	0.0075025		5_6-Dihydrouracil	-0.022742		-0.049295	0.084456	-0.032693	0.030306	-0.0331	0.047536	0.072534	0.043518	0.071347	-0.11719	-0.11268	-0.044361	0.11923	-0.27487	-0.087207	0.17835	0.062217	-0.074298		-0.029782
Pelargonic acid	0.0067583		L-(-)-Proline	-0.023233		0.059246	0.021937	0.0047294	-0.031368	-0.0077122	-0.023347	-0.023847	0.010782	-0.00092194	-0.048925	-0.019393	-0.040362	0.038003	0.018907	-0.0060918	0.014899	0.00049222	0.085275		-0.0015631
beta-Alanine	0.0063672		2-Hydroxypyridine	-0.023354		0.041381	0.049673	-0.0070557	-0.0021836	-0.012489	-0.050153	0.0037942	-0.012107	-0.02761	-0.007439	-0.042883	-0.046285	0.00050192	-0.070959	0.018278	0.058495	0.022482	0.069284		0.087723
L-threonic Acid	0.0055674		Nicotinic acid	-0.025314		0.051304	-0.0079705	-0.0039942	0.024223	-0.024881	-0.040025	-0.015406	0.020869	0.033737	0.017594	-0.071674	-0.041078	-0.030951	-0.0012267	-0.026864	-0.017152	0.072096	0.036232		0.012262
inositol-4-monophosphate	0.004136		Oxalic acid	-0.02546		0.052793	-0.047374	-0.011039	0.021146	0.0048798	0.024934	0.038169	0.032212	-0.0045504	-0.085333	0.06345	0.03654	0.051652	-0.075975	0.015575	-0.1674	-0.053904	0.014784		-0.023488
Tricosane	0.0013069		Trans-Hexa-dec-2-enoic acid	-0.025912		0.053079	-0.026667	-0.008626	0.031153	-0.025452	-0.0019998	0.03248	0.01757	0.01332	-0.031881	-0.025297	0.018738	-0.0082862	0.03299	-0.007021	0.0093568	0.030796	0.060002		0.054784
2-Hydroxypyridine	-0.0013974		beta-D-(+)-Glucose	-0.026563		-0.2209	0.19585	-0.043702	0.2135	-0.14217	-0.41181	0.045016	0.0068402	-0.30284	-0.076554	-0.33079	0.3904	-0.013459	-0.030695	-0.03263	-0.031348	0.075794	0.01258		-0.10071
Hydroxylamine	-0.0048651		6-deoxyglucose	-0.030115		0.10506	-0.022918	-0.0051549	0.025302	-0.014598	-0.041866	0.0067275	0.015612	0.029372	-0.021873	-0.06208	-0.03643	0.014361	-0.013085	-0.0098411	-0.013466	-0.016389	0.06142		-0.020661
1_2_4-benzenetriol	-0.0092973		Urea	-0.033013		0.028184	0.044023	-0.0035233	-0.042361	-0.012747	-0.020447	-0.044015	-0.0053394	-0.0087812	-0.013388	-0.0011692	-0.0293	0.0541	0.0034279	0.0051348	-0.016187	0.051235	0.051909		-0.027259
1_3-Benzenedicarboxylic acid	-0.0098364		Gly-Gly	-0.033351		-0.0028115	0.037797	-0.041048	0.069317	-0.059089	0.039745	0.043713	-0.04938	0.05333	-0.020485	-0.02842	-0.014328	-0.032743	-0.028077	-0.059573	-0.011533	0.0073267	-0.016447		0.012215
4-Hydroxypyridine	-0.011167		itaconic acid	-0.03558		-0.0086086	-0.015844	0.021296	-0.017521	0.033407	-0.013527	0.01776	-0.064988	0.0029737	-0.013871	-0.03087	-0.086343	0.046991	-0.089044	0.097858	-0.022048	-0.17707	0.025901		0.061764
erythronic acid lactone	-0.011422		Pelargonic acid	-0.037044		0.10952	0.0028202	0.060228	-0.12188	0.064585	0.039372	0.0020817	0.056972	-0.025584	0.15186	-0.13029	-0.034943	-0.015716	-0.13828	0.098767	-0.16049	0.049063	-0.035427		-0.056324
glucoheptulose	-0.015036		levoglucosan	-0.037272		-0.070457	0.11392	-0.022929	-0.058195	-0.048879	-0.043031	-0.058206	-0.041757	-0.059463	-0.053194	-0.055128	-0.075801	0.04402	-0.044846	-0.023368	0.038343	-0.017085	0.041444		0.022078
Octadecanol	-0.016174		Glucose	-0.039335		-0.0076376	-0.0326	0.0081732	-0.012464	0.012397	0.029223	0.078482	-0.06149	-0.043443	-0.053751	0.12044	-0.12737	0.11592	-0.24046	0.084561	-0.073512	-0.28943	-0.026185		-0.062514
L-(-)-Malic acid	-0.016304		Stearic acid	-0.039387		0.082573	0.043743	-0.038776	0.058787	-0.090052	0.035709	0.091488	0.074144	-0.022064	-0.066904	-0.0062284	-0.10391	-0.068367	-0.11062	0.079362	0.094173	-0.054224	-0.10217		-0.038116
Lauric acid	-0.016737		1-methylgalactose	-0.039402		-0.020953	-0.083258	0.026574	0.007236	0.04107	0.021038	0.03201	-0.011335	-0.0042678	-0.016443	0.015058	0.026006	0.024905	0.014978	-0.0089721	0.018949	-0.022143	-0.072331		-0.031351
DL-Malic acid	-0.021933		D-Lyxose	-0.042343		0.047374	-0.019661	0.00039577	0.020165	0.000216	-0.034262	0.0076901	-0.0019104	0.026512	-0.0051621	-0.041586	0.010428	0.006309	0.0066071	-0.01979	-0.014322	0.03571	0.082204		0.067796
ferulic acid	-0.024654		DL-Malic acid	-0.04404		0.053104	-0.026593	-0.0086867	0.031182	-0.025612	-0.0021561	0.032381	0.017511	0.013262	-0.032042	-0.024913	0.018396	-0.0083567	0.033397	-0.0078738	0.0087412	0.031445	0.047803		0.014891
3-aminoisobutyric acid	-0.025705		beta-mannosylglycerate	-0.046621		0.044732	0.057595	-0.0081507	-0.081293	-0.079339	0.13684	0.087689	-0.017842	-0.11199	-0.047087	0.21598	0.046938	0.11964	0.046761	0.088657	0.10307	0.018258	0.037429		0.037952
Oxalic acid	-0.027688		2-ketoglucose dimethylacetal	-0.046644		0.12389	-0.058957	0.0005578	0.046505	0.0077037	-0.043426	-0.028325	0.017145	0.052215	-0.020386	-0.069775	-0.076745	0.028074	-0.0098019	-0.049468	-0.0097106	-0.01756	0.15731		0.072443
Methylsuccinic acid	-0.028971		N-Acetyl galactosamine	-0.049896		-0.12075	-0.45901	0.051749	-0.17579	-0.61843	0.0035182	0.056519	-0.1473	-0.092144	0.07512	-0.11178	-0.076789	0.0058989	0.034795	0.026328	-0.007516	-0.0056892	0.022792		0.066084
Inositol	-0.030501		Psicose	-0.050224		0.064179	-0.008806	-0.012301	0.032704	-0.014353	-0.02818	-0.0016721	0.01834	0.020471	-0.022473	-0.038939	-0.051136	0.0021285	0.012207	0.0036908	-0.0098181	-0.040682	-0.039289		-0.047535
Ethanolamine	-0.031139		isohexonic acid	-0.050352		0.043604	-0.012967	-0.0073612	0.018701	-0.0073374	-0.034005	0.008811	0.0028878	0.025908	0.0060951	-0.045264	0.0073688	-0.012027	-0.01052	-0.010424	-0.0058444	0.01859	-0.034185		-0.045208
Myo-Inositol	-0.032168		propane-1_3-diol	-0.050815		0.072533	-0.025294	-0.022729	0.057154	0.018664	-0.014795	0.082896	0.050281	-0.0011208	-0.046254	-0.091069	-0.043021	0.0069129	-0.16153	0.11652	0.12538	-0.037074	-0.033838		0.013813
6-Hydroxynicotinic acid	-0.033201		Glycerol	-0.052812		-0.13141	0.015462	-0.0054592	-0.0031085	-0.00075756	0.026242	0.048548	-0.051133	-0.011911	-0.01224	0.018161	0.0209	-0.046004	-0.01095	0.0066177	0.10747	-0.027128	-0.012228		0.011523
Oleic acid	-0.040737		Hydroxylamine	-0.055571		0.14058	-0.074301	0.034093	-0.021162	0.042646	-0.044661	0.011742	0.0039168	0.04467	-0.0075409	-0.054631	-0.0054521	0.066126	-0.033919	-0.019167	-0.024839	0.028665	0.032412		0.037108
Docosane	-0.043391		beta-Lactose	-0.057715		0.16327	0.008932	-0.11075	-0.37464	-0.21621	-0.17183	-0.28522	0.03102	0.35227	-0.003352	0.11609	0.33424	-0.24748	-0.22745	-0.14103	0.031029	-0.30303	0.032352		-0.001913
Tyramine	-0.048218		L-Rhamnose	-0.057855		0.046137	0.065305	-0.046192	0.015294	-0.08623	0.0072932	-0.014598	0.041649	-0.00048051	-0.037397	0.010191	-0.063033	-0.044055	-0.0064896	0.0030499	0.012786	0.089493	-0.010474		0.045418
N-acetylmannosamine	-0.051482		methanolphosphate	-0.06168		0.10719	-0.033478	0.085838	-0.10251	0.0035866	0.050967	0.094173	0.08538	-0.10651	0.15748	-0.013505	-0.086223	-0.083185	-0.033089	0.15728	0.011451	0.08378	-0.04735		0.043661
Nonadecane	-0.051966		erythronic acid lactone	-0.062694		0.020811	0.01259	-0.041044	0.013047	-0.032333	0.006993	0.00061442	0.036186	-0.0068038	-0.031234	0.009232	-0.01453	0.005704	-0.025023	-0.0059022	-0.018431	0.003162	0.079461		0.021804
Sinapic acid	-0.052071		D-Xylulose	-0.06274		-0.031897	0.085993	-0.042447	-0.073355	-0.073248	-0.018077	0.16791	0.10472	0.23758	0.096231	0.02502	-0.014921	0.29635	0.056761	-0.054672	-0.029739	0.1148	-0.037902		-0.084017
3-Aminopropionitrile fumarate	-0.052111		glucoheptulose	-0.066472		0.056106	0.0248	0.0058399	-0.048514	-0.033176	-0.00052922	-0.018703	0.018926	-0.0085658	-0.006276	-0.0074107	-0.015757	0.017223	0.0259	-0.038283	-0.071283	0.060388	-0.0077217		-0.014806
galactonic acid	-0.056456		Glycine	-0.066658		-0.031321	-0.031474	-0.0075216	0.0078821	0.0045604	0.030261	0.020863	-0.0023753	-0.0018865	-0.020826	0.019615	0.022465	0.018584	0.0052547	-0.021658	0.035114	-0.064749	0.021621		0.025529
beta-D-(+)-Glucose	-0.057003		sorbitol	-0.068921		0.0050582	0.024943	-0.014021	-0.018069	-0.01905	-0.018417	0.016591	-0.019404	-0.030332	-0.019899	-0.022778	0.0085697	0.036638	-0.057874	0.035196	0.074409	0.0093122	0.0033266		-0.01494
(-)-Shikimic acid	-0.057713		Maleic acid	-0.071353		-0.028064	0.17255	0.50218	-0.10938	0.061729	-0.24837	-0.0094297	-0.14813	0.0083529	0.098719	0.056938	-0.18293	0.083502	-0.17646	-0.085062	-0.045883	-0.086774	-0.10291		-0.019427
Pentadecanoic acid	-0.057975		Phosphoric acid	-0.072024		0.014622	-0.13864	0.012509	0.062484	0.056446	-0.01786	-0.11434	0.28048	0.10124	-0.31908	-0.091411	-0.014954	0.15734	0.048835	0.20498	0.0085921	-0.041193	0.044918		0.055912
Salicyl alcohol-b-glucoside	-0.060764		N-acetylmannosamine	-0.073062		-0.070913	-0.013727	-0.058062	0.25014	-0.064255	0.072398	0.17173	0.14538	0.12578	-0.096771	0.05503	0.13679	-0.10472	-0.3375	0.0070257	-0.2698	-0.088164	0.06548		-0.054357
Gly-Gly	-0.06563		citric acid	-0.080126		0.10814	-0.060507	0.051055	-0.015486	0.02991	-0.022014	0.09669	0.051383	-0.0030553	0.065777	-0.089158	0.08929	-0.0052994	0.021901	-0.046524	-0.040234	0.079441	0.043095		0.015518
Glucose	-0.066432		Lauric acid	-0.086405		0.10163	0.1329	-0.044736	-0.22728	0.016546	0.51163	0.008896	-0.35877	0.16803	-0.33569	-0.36245	0.14615	0.096205	0.0057902	-0.17684	-0.084924	0.1198	-0.029042		-0.024095
L-Ascorbic acid	-0.067303		D-(+)-Galactose	-0.086924		-0.073504	-0.10149	0.062627	-0.030063	0.13903	-0.078648	-0.039771	-0.15454	0.28248	-0.0040017	0.049221	0.17344	-0.1488	0.22844	0.10397	0.21666	0.090802	0.028143		0.076844
glycerol-3-galactoside 2	-0.068149		Gulonic acid	-0.09109		0.0397	-0.088032	-0.4143	-0.1267	0.11536	-0.15112	-0.0024265	-0.015435	-0.094307	-0.018198	-0.040877	-0.015157	0.216	-0.081194	0.10238	-0.12469	-0.050921	0.040747		0.042033
D-(-)-Fructose	-0.072584		2-hydroxyglutaric acid	-0.093272		0.068228	-0.04693	0.058054	-0.044975	0.017292	-0.035648	0.012092	0.013357	-0.0040058	-0.026369	-0.027987	0.06273	0.028913	0.0014471	0.0149	0.032955	0.015698	0.0067339		0.02113
3_4-Dihydroxybenzeneacetic acid	-0.079055		D-Glucose	-0.094055		0.00048255	0.015603	0.013794	-0.013844	0.15479	0.26105	-0.10496	-0.020778	-0.016712	0.25682	-0.27884	-0.078823	-0.11971	-0.2129	0.025365	-0.039298	-0.095875	0.0076284		-0.060595
Lactic acid	-0.08023		isothreonic acid	-0.095571		-0.064829	-0.032048	0.059084	-0.063909	0.080448	-0.01063	0.012736	-0.047732	-0.015699	-0.017318	0.018884	0.059987	0.049477	0.013945	0.020496	-0.023358	-0.06342	-0.0083213		-0.034009
isothreonic acid	-0.080863		Uridine 5'-diphospho-N-acetylglucosamine	-0.10296		-0.088392	-0.11404	0.065515	-0.017463	0.12983	-0.013042	0.053494	-0.10047	-0.0062812	0.016807	-0.01506	0.1007	0.062491	-0.012325	-0.018149	-0.0087783	-0.084282	-0.041582		-0.033529
5_6-Dihydrouracil	-0.082449		Adonitol	-0.10479		-0.058289	-0.038229	0.0083752	-0.36043	0.21733	-0.10784	0.19502	0.26868	-0.19955	-0.30162	-0.18679	-0.13933	-0.4911	0.069899	-0.14748	-0.040823	-0.065499	-0.024025		0.013453
Sucrose	-0.084539		glucose-1-phosphate	-0.10483		0.026043	-0.020714	-0.014252	0.022394	-0.032034	0.0056421	0.031615	0.0079133	-0.010944	0.010462	-0.011149	0.035178	-0.011763	0.1007	-0.018335	0.037755	-0.0090313	0.019895		0.069543
Psicose	-0.086332		salicylic acid	-0.10779		0.023903	0.033795	-0.00069396	-0.028552	-0.028062	-0.010763	-0.021633	0.016126	-0.00618	-0.016273	0.016115	-0.038066	0.02928	0.035691	-0.036942	-0.025172	0.0084846	-0.033522		-0.047707
cis-sinapinic acid	-0.086889		inositol-4-monophosphate	-0.11148		-0.04129	-0.0052114	0.0016526	0.02063	-0.0093942	0.012777	0.025053	0.0010791	0.011154	0.055677	-0.0042135	0.052507	-0.055008	0.0093849	0.0052146	0.024683	0.017722	0.019909		-0.0066861
Heptadecanic acid	-0.088502		Ethanolamine	-0.11182		-0.0251	-0.28511	0.047465	-0.14176	-0.30098	-0.043646	0.054817	-0.098085	-0.070809	0.023378	-0.13291	-0.04736	0.0040422	-0.06175	0.07953	0.014253	0.021339	-0.035729		-0.093086
D-(+)-Galactose	-0.090402		D-(-)-Fructose	-0.11479		0.054292	-0.0026826	0.018547	-0.023399	0.03005	-0.064361	0.027115	-0.0096712	-0.027673	-0.006086	-0.10516	0.0051084	0.036529	-0.023946	-0.021107	0.056985	0.0052841	0.0047004		0.040516
6-deoxyglucose	-0.09224		4-Hydroxybenzoic acid	-0.12024		-0.09285	-0.03655	0.0044398	0.010329	0.045679	0.022476	0.070298	-0.018917	-0.018118	-0.029353	0.032147	0.042912	0.026955	-0.10278	0.0016107	0.15548	-0.011975	-0.036988		0.049712
beta-Lactose	-0.099334		Salicyl alcohol-b-glucoside	-0.12207		-0.042356	0.112	0.40014	0.13683	-0.16618	0.14827	0.1204	0.074774	0.17286	0.034208	0.01865	0.059204	-0.16137	0.056165	-0.14584	0.12011	0.026903	0.059086		0.025928
Succinic acid	-0.10137		L-Ascorbic acid	-0.12255		0.022903	-0.012479	0.029935	-0.03719	0.041355	-0.017935	0.0049574	-0.027558	-0.029833	-0.0040028	-0.032681	0.042522	0.047936	0.036278	-0.042974	0.063072	0.02869	0.027628		-0.0032328
dehydroascorbic acid	-0.10277		glycerol-3-galactoside 2	-0.12836		0.046487	-0.070739	0.061566	-0.041789	0.0078169	-0.021199	0.053303	0.025552	-0.012148	-0.0070127	-0.03672	0.065544	0.0063534	0.040788	-0.029743	-0.035841	0.034444	0.029584		-0.010594
Neokestose	-0.10379		Sinigrin	-0.13021		0.058607	-0.017857	-0.029175	0.05072	-0.059914	0.029506	0.025903	0.058154	0.0011873	-0.022005	0.024132	-0.0426	-0.031712	0.016742	-0.001736	0.043383	0.016388	-0.067991		0.037937
Trans-Hexa-dec-2-enoic acid	-0.10877		D-(+)-Maltose	-0.13187		-0.029005	-0.032946	-0.035498	0.030601	0.004261	0.036592	0.030522	-0.004029	0.0063488	-0.017166	0.022578	0.02107	0.019051	-0.01848	-0.0039229	0.05414	-0.051309	-0.064527		-0.04518
Caffeic acid	-0.10898		Gluconic acid	-0.13806		-0.089258	0.021564	0.0083325	-0.0209	-0.0040984	0.052062	0.054743	-0.0087445	0.017019	0.04152	0.00078328	0.047207	-0.026605	-0.055571	0.02014	-0.05116	0.16329	0.012723		-0.018515
3_4-dihydroxycinnamic acid	-0.11223		Pentadecanoic acid	-0.13859		0.039948	0.0087132	-0.023881	0.022491	-0.042106	0.037657	0.020839	0.075968	-0.036741	-0.07295	0.031184	-0.035216	0.0067122	0.052925	-0.014435	0.042796	0.0075094	-0.023009		0.0045421
L-Iditol	-0.12659		D-(+)-Trehalose	-0.14161		-0.020338	-0.032474	0.09773	-0.080898	0.06293	-0.090724	-0.13337	-0.067435	0.024497	-0.073407	-0.15234	-0.054647	-0.050233	0.0054608	0.057971	0.12779	-0.05953	-0.048034		-0.043333
D-(+)-Maltose	-0.13166		isocitric acid	-0.16658		-0.026226	-0.0017018	0.016792	-0.038712	0.00084125	0.0098506	0.017608	-0.0051052	-0.04164	-0.033345	0.0321	-0.018235	0.0075708	0.010234	0.003291	0.011495	0.025183	-0.013573		0.021661
Allose	-0.13773		galactonic acid	-0.18545		0.011131	0.022526	-0.0077796	-0.016403	-0.030596	-1.9718e-06	0.0011052	-0.01083	-0.053754	0.033326	-0.0048688	-0.055486	-0.025939	0.07866	-0.014378	0.069956	-0.028051	-0.059442		-0.010384
Isopropyl-beta-D-thiogalactopyranoside	-0.14256		D-(+)-Xylose	-0.19975		0.26963	-0.11633	0.022904	0.021972	0.028227	-0.060697	0.022392	0.047556	0.05083	-0.030734	-0.055963	0.0080111	0.11004	-0.0014785	-0.025308	0.0085263	-0.0022513	-0.052422		-0.037244
N-Acetyl galactosamine	-0.14645		Octadecanoate	-0.20583		-0.033917	-0.042336	0.012459	-0.00018864	0.036552	-0.0040704	-0.025347	-0.075478	-0.0037193	0.00026071	-0.0067349	0.017618	0.11869	0.15239	-0.052264	-0.016535	-0.1063	-0.048443		-0.040169
n-acetyl-d-hexosamine	-0.14847		D-(-)-Arabinose	-0.21032		-0.057612	0.044878	0.0046144	-0.0007605	-0.0097633	-0.002604	-0.065186	-0.096105	0.031749	0.036938	0.0020526	0.051607	0.12803	-0.07803	-0.080862	-0.039438	0.030851	0.04555		-0.014195

## Sheet: PCA-Loadings-spraying
	PC1			PC2			PC3	PC4	PC5	PC6	PC7	PC8	PC9	PC10	PC11	PC12	PC13	PC14	PC15	PC16	PC17	PC18	PC19	PC20
3-Aminopropionitrile	0.22337		Sinigrin	0.23856			-0.0090029	-0.0035624	0.019701	0.019547	0.012302	0.006265	-0.031732	0.015851	-0.019979	-0.0064049	-0.025332	-0.0044126	0.0011592	0.064085	0.033369	-0.012858	0.02632	0.08927
citraconic acid	0.21574		glucoheptulose	0.10009			-0.073103	0.0044277	0.021666	0.029137	0.039661	-0.0085645	-0.017518	0.011464	-0.0099035	-0.034162	-0.071911	-0.02879	-0.023034	0.050211	0.046124	-0.0090201	0.041096	-0.46168
Salicyl alcohol-b-glucoside	0.19945		Methyl succinic acid	0.09786			-0.031083	-0.060768	0.0071407	0.0092098	-0.059888	-0.011449	-0.026533	0.0079513	0.076177	-0.025631	-0.04861	-0.031994	-0.12331	0.16925	-0.06281	-0.069732	0.16267	0.3187
Glutaric acid	0.15129		3_7_11_15-TETRAMETHYL-1-HEXADECEN-3-OL	0.091186			-0.032563	-0.096025	-0.023269	0.022177	0.066438	0.014747	-0.11588	0.073722	0.35086	0.083769	-0.13305	-0.23456	-0.10738	-0.16563	-0.19196	0.29334	0.010875	0.0082292
Urea	0.14333		Myristic acid	0.072933			0.08776	0.035086	0.087942	0.046926	-0.018259	0.030031	-0.018102	0.060175	0.0082608	-0.026646	-0.0064132	-0.029624	-0.060338	0.059926	0.077228	-0.052547	0.10494	-0.051613
citric acid	0.13822		glycine	0.065011			0.0056497	-0.034407	-0.057306	-0.054677	-0.024334	0.0064291	-0.0076308	0.030096	0.058764	0.068563	-0.15241	0.024217	0.035346	0.098561	-0.080387	-0.040998	-0.057435	-0.35147
N-Acetyl galactosamine	0.13774		Benzoic acid	0.056657			-0.15146	0.032284	-0.028811	-0.0062506	0.017285	0.028696	-0.006528	0.028623	-0.014883	0.00075289	0.0045217	-0.0046347	-0.019012	-0.039981	-0.012445	-0.00096404	-0.039632	0.27738
Oleic acid	0.1361		O-TRIMETHYLSILYL-N-DI-TRIMETHYLSILYLAMINOETHANOL	0.049305			0.00025535	-0.11496	0.15986	-0.037253	0.0074403	-0.082954	-0.044062	-0.082801	-0.065961	-0.040967	-0.20147	-0.1164	0.18727	-0.1839	-0.18526	-0.25501	-0.15166	-0.029531
salicylic acid	0.12006		galactonic acid	0.03807			-0.066109	-0.026801	0.003619	0.024935	0.024409	-0.019373	-0.0096486	0.0089655	-0.032738	-0.029057	-0.025718	0.018725	-0.0062669	0.022662	-0.0063197	0.05034	0.025185	-0.1021
D-(-)-Ribose	0.12004		Stearic acid	0.037899			0.095141	0.067224	-0.073852	-0.020637	0.12703	0.055011	-0.0059203	0.093802	0.0088528	0.034527	-0.12233	0.11647	0.1163	0.26584	-0.15919	0.020326	-0.12	0.033214
L-Isoleucine	0.1155		uracil	0.032833			-0.032256	-0.011663	0.007381	0.031832	0.019022	-0.012452	-0.027414	0.014671	-0.019196	-0.017807	-0.027956	0.038014	0.0039963	0.0042373	0.028842	0.043009	-0.013576	-0.12678
Methyl succinic acid	0.10777		Succinic acid	0.030318			0.10249	0.081054	0.048342	0.039405	0.021354	0.011866	-0.026947	0.09188	0.0052123	0.006297	0.04037	0.022048	0.073697	0.046555	0.012209	0.0029756	0.023861	0.29228
D-(-)-Mannitol	0.10458		Heptadecanic acid	0.027514			-0.053225	-0.044318	-0.058788	0.033082	-0.032992	-0.039585	-0.001841	0.059652	-0.060384	0.10105	0.041724	-0.050428	-0.11059	-0.072857	-0.011653	-0.060627	0.050599	0.0024753
Uridine 5'-diphospho-N-acetylglucosamine	0.10444		Oleic acid	0.023934			-0.10662	-0.067634	-0.021737	-0.043273	-0.016498	0.038372	-0.022577	-0.052018	0.0042553	-0.022755	0.099437	-0.081805	-0.083188	-0.068154	-0.086477	-0.078228	0.21379	0.27463
cis-Aconitic acid	0.10122		Lauric acid	0.017022			0.094134	0.079358	0.55753	0.13004	0.029445	-0.059663	0.1527	-0.23764	-0.15586	-0.26718	0.16024	-0.20917	-0.33459	0.15322	-0.14158	0.1463	-0.037972	-0.091411
Icosanoic acid	0.099053		GABA	0.016689			-0.010312	-0.017743	0.05064	-0.073864	0.066432	-0.047178	-0.091094	0.031651	0.14541	0.13724	-0.077957	-0.062461	-0.065767	0.0070626	-0.20398	0.21132	-0.094456	0.015279
4-hydroxybutyric acid	0.09808		4-hydroxybutyric acid	0.012634			-0.017385	-0.021819	0.097663	-0.36165	0.21471	0.20695	0.19644	-0.074374	0.044513	-0.014303	0.085805	-0.25809	0.061264	0.016957	0.23806	0.0084477	0.10438	0.071868
uracil	0.094521		1-methylgalactose	0.01148			0.048384	-0.019543	0.075315	-0.044932	-0.054923	-0.4255	0.42156	0.034503	0.39591	0.18418	0.030617	-0.032924	-0.16727	-0.072914	-0.14924	-0.30304	-0.010025	0.072284
L-Valine	0.093927		oxoproline	0.0099352			0.094296	-0.072597	0.060345	0.063303	-0.15342	-0.045622	-0.044151	-0.061847	0.014863	0.21527	-0.092708	0.1706	-0.22217	-0.19391	0.1083	0.21979	0.064305	0.054764
2-hydroxyglutaric acid	0.09066		5_6-Dihydrouracil	0.0065404			0.047054	-0.015271	0.018427	0.038124	-0.018918	-0.031348	-0.039507	-0.0082855	0.030621	-0.011108	-0.082836	-0.021977	0.024143	-0.018756	0.075253	-0.044951	0.12593	-0.0076045
Levoglucosan	0.089909		D-(+)-Maltose	0.0064468			0.053271	0.01966	0.024659	0.044061	0.0023897	-0.00020931	-0.013695	0.034582	0.030922	-0.0080934	-0.078481	0.015722	-0.012174	0.068471	-0.037991	0.0098052	-0.062664	0.040678
Stearic acid	0.088525		1_3-Benzenedicarboxylic acid	0.0049275			0.042169	-0.011154	0.056765	-0.042347	-0.059201	-0.023039	-0.025903	-0.029886	-0.079549	0.030055	-0.13185	0.01864	0.069028	-0.045008	0.017984	0.093558	-0.046796	0.038571
L-5-Oxoproline	0.08625		Lactic acid	0.0036255			-0.067617	-0.0011376	-0.029845	-0.031103	-0.019648	0.063872	-0.009499	0.018082	-0.028518	-0.0012436	-0.010319	-0.016383	-0.0023771	-0.042478	-0.032937	0.0037884	-0.061242	-0.032885
Tricosane	0.085625		Hydroxylamine	0.0027476			0.023418	0.12417	-0.057969	0.10531	0.37086	-0.14958	0.14354	-0.32695	-0.32537	0.3635	-0.085361	0.19662	-0.015277	0.022939	-0.1447	-0.11779	0.12799	0.0012588
Nicotinic acid	0.08393		4-Hydroxybenzoic acid	-0.0010257			0.075585	-0.015877	-0.013959	-0.021483	-0.029078	0.013122	-0.025374	-0.011433	-0.013425	0.021624	-0.026384	0.0022078	0.019041	-0.034702	0.017318	-0.024656	0.0055892	-0.0068674
gluconic acid	0.08161		1_2_4-benzenetriol	-0.0013606			-0.019049	0.036708	0.020812	-0.017961	-0.011014	0.017237	-0.0086691	0.0013248	0.011994	-0.0039686	-0.060163	-0.035617	-0.0012922	-0.0096452	0.064283	0.044956	0.04167	-0.047626
Pentacosane	0.073321		citraconic acid	-0.0077312			0.27931	-0.19524	-0.0060161	-0.0070565	0.0098911	0.024656	-0.12822	-0.05381	0.024965	0.002976	0.018773	-0.062896	0.00030908	0.16556	-0.086503	0.0066184	-0.19595	0.069946
4-Hydroxybenzoic acid	0.073042		HENEICOSANE	-0.0084809			-0.050279	-0.033032	0.051858	0.041631	-0.23702	0.032856	0.011731	0.026677	-0.1242	0.17307	0.15148	0.064909	0.059395	-0.092182	-0.28419	-0.03245	0.18586	-0.055401
Hydroxylamine	0.067756		16-METHYLHEPTADECANOIC ACID METHYL ESTER	-0.0084871			0.0046736	0.0015526	-0.014041	0.020495	0.0321	0.012377	-0.041881	0.079469	0.010067	0.004954	-0.030037	-0.0030299	0.023787	-0.038259	-0.10784	0.017501	-0.11073	0.026785
D-Xylulose	0.062036		propane-1_3-diol	-0.010304			0.008087	-0.030891	-0.056832	-0.0423	0.086861	0.0099067	0.00090967	0.011071	-0.018726	-0.0015402	0.13788	-0.012475	0.02566	-0.06766	0.070691	0.087336	-0.025028	0.023682
Pentadecanoic acid	0.059333		Glutaric acid	-0.010523			0.01621	-0.098046	-0.050125	0.10793	-0.20835	0.21116	0.17455	-0.39075	0.16733	-0.062181	0.11265	0.031356	0.22504	-0.19447	0.02356	-0.0031458	0.01528	-0.14648
L-Threonine	0.056723		3_4-dihydroxycinnamic acid	-0.011229			-0.013802	-0.011964	0.008655	0.052102	0.022102	-0.012498	0.0016874	0.033962	-0.017507	-0.028062	2.7862e-05	0.033336	0.012634	0.033894	-0.047435	-0.013416	-0.029279	0.052723
Palmitic acid	0.056236		Hexose	-0.012859			-0.1116	-0.026734	0.011897	0.014173	0.013814	-0.021362	-0.0037453	0.0026259	-0.030326	-0.015978	-0.034661	0.010972	-0.028313	0.035974	0.054132	0.018256	0.044827	-0.062572
HENEICOSANE	0.054549		L-Rhamnose	-0.016531			-0.10528	-0.033656	0.008886	0.010794	-0.012037	0.0069141	-0.0083141	-0.02124	-0.046198	-0.013561	-0.051176	-0.0080415	-0.049101	-0.0029266	0.06751	0.029867	0.053387	-0.12316
Benzoic acid	0.052635		DOCOSANE	-0.017923			0.22734	-0.012737	0.06198	0.037983	-0.019605	-0.011178	-0.030286	0.010662	0.03519	-0.0038313	-0.013027	0.062533	0.061204	0.022181	-0.0078357	-0.0068401	0.017681	0.011265
Heptadecanic acid	0.051696		Ethanolamine	-0.019228			-0.068345	-0.072199	-0.02247	0.031782	0.029904	-0.029455	-0.023254	0.019511	-0.015257	-0.0042457	-0.040217	0.0075862	-0.01267	-0.0061194	-0.055298	0.025517	0.0097885	0.017095
Myristic acid	0.051092		6-Hydroxynicotinic acid	-0.020995			-0.040038	0.0059775	-0.00038964	-0.024987	-0.022862	0.037605	-0.013934	-0.0052191	-0.030101	0.010988	-0.03438	-0.040328	-0.022977	0.0042513	0.058923	0.0058314	0.032494	-0.013559
glycerol-alpha-phosphate	0.049795		beta-Alanine	-0.021916			-0.085701	-0.085232	0.055841	0.41876	0.3161	-0.25318	-0.1519	-0.28725	0.17258	0.082348	0.30468	-0.10852	0.33574	0.036484	0.1468	0.052721	-0.063075	0.065993
isohexonic acid	0.049279		L-(-)-Malic acid	-0.025402			-0.0078193	-0.0069742	-0.067595	0.14896	-0.11434	0.14979	0.16919	0.0090192	0.21337	0.12415	0.15108	-0.15744	-0.06921	-0.096751	0.11625	0.10443	-0.10003	-0.063419
1_2_4-benzenetriol	0.047916		Tyramine	-0.026815			-0.1005	-0.013568	0.026224	0.012683	0.023	0.0033126	-0.0095557	0.017247	-0.034278	0.02254	-0.0049182	-0.02011	-0.052786	-0.0035516	0.028364	-0.064422	-0.014244	-0.019806
Tetracosa	0.044215		4-Hydroxypyridine	-0.028538			0.042082	-0.024996	-0.0057692	-0.025617	-0.038236	0.046796	0.0042418	-0.0080355	-0.017734	0.0084628	-0.023355	-0.022022	-0.0033914	0.0042008	0.025047	-0.0039597	0.057489	-0.0037496
beta-Alanine	0.043637		L-Isoleucine	-0.029735			0.13691	0.050684	0.079869	0.024379	0.0016382	0.02656	0.0045223	0.053323	0.013292	-0.058622	-0.014581	0.051634	0.052804	0.0061263	-0.0036855	0.0051831	0.028037	-0.031524
2-ketoglucose dimethylacetal	0.043052		n-acetyl-d-hexosamine	-0.030023			-0.045926	-0.049976	-0.021832	0.031361	-0.03533	0.030255	-0.013263	0.028017	-0.0090728	0.014546	0.012312	-0.033692	-0.021172	-0.065902	-0.031453	-0.0081443	-0.018827	0.00022321
Mesaconic acid	0.040754		Palmitic acid	-0.030066			0.0096595	-0.2029	-0.061356	0.02859	-0.0333	0.053028	-0.033779	-0.03328	-0.048802	-0.018095	-0.00346	-0.031021	-0.00013975	0.072693	-0.0076736	-0.025216	0.054514	-0.051079
ferulic acid	0.039024		EICOSANE	-0.032466			-0.092165	-0.074382	-0.030645	0.015305	0.03063	0.0024744	-0.0073127	0.030314	-0.0016342	-0.01704	-0.035232	-0.039608	-0.047131	0.068488	0.050067	-0.020194	-0.012943	0.023824
6-deoxyglucose	0.038439		3-ISOPROPYL-6_10-DIMETHYLUNDECANE-2-OL	-0.032726			-0.1822	-0.11797	0.3724	-0.4127	-0.10141	-0.054346	-0.42214	-0.081605	0.1981	0.016663	0.18594	0.21923	0.11343	0.064654	0.0018001	-0.20183	-0.045052	-0.021107
EICOSANE	0.038353		1-UNDECANOL	-0.037904			-0.0082073	-0.017626	0.0063437	-0.0056927	0.00082915	-0.021417	-0.01555	0.039537	-0.032799	-0.013208	-0.029502	-0.035823	0.011647	-0.018981	0.014015	-0.04039	0.076034	-0.017551
DOCOSANE	0.035411		DL-Malic acid	-0.040787			-0.10834	0.068045	-0.012331	0.0038318	0.03024	-0.011797	-0.028104	0.040109	0.030012	-0.0036165	-0.027413	-0.035577	0.013583	0.0023983	-0.032457	-0.0037608	0.023711	-0.075866
glucoheptulose	0.03269		Nicotinic acid	-0.040852			0.0066596	-0.048716	0.011384	0.074537	-0.057133	-0.019169	-0.088783	0.0064595	-0.069663	-0.050248	-0.030481	0.016088	-0.15099	0.02068	-0.046131	-0.046748	0.17197	-0.04544
1_3-Benzenedicarboxylic acid	0.032567		salicylic acid	-0.041219			0.12227	0.043714	0.058054	0.030975	-0.0062265	0.019225	3.9832e-05	0.043088	-0.0047405	-0.04988	0.010172	0.031196	0.086498	0.034298	-0.038472	-0.034908	0.0075234	-0.12388
oxoproline	0.030325		ferulic acid	-0.041826			-0.13449	0.15997	0.005393	0.0020451	0.071862	-0.018422	-0.015038	0.096865	0.038093	-0.0033385	-0.02527	-0.0079537	0.032576	-0.0023508	-0.058106	0.044504	-0.02617	-0.028132
Glucose-1-phosphate	0.025575		Pentacosane	-0.04261			-0.18	0.28549	0.061865	0.0078214	0.073519	-0.027035	-0.019082	0.12868	0.077812	-0.036469	0.0074418	0.0086637	0.015046	-0.025663	0.013104	0.019208	-0.034118	-0.0029296
propane-1_3-diol	0.022853		Glycolic acid	-0.044419			-0.035201	-0.06588	0.15888	-0.11213	-0.062531	-0.28598	0.014546	-0.24078	0.031666	-0.048531	-0.36277	0.1177	-0.021987	-0.16829	0.12973	0.21246	0.0083665	0.032471
Lauric acid	0.016757		D-(+)-Galactose	-0.044878			-0.26722	-0.065314	-0.036516	0.024548	0.04794	-0.042792	0.0060131	-0.020351	-0.067601	-0.045243	-0.015289	0.0082392	-0.050795	0.017278	0.022997	0.033368	-0.034977	0.033504
L-Aspartic acid	0.016752		L-Valine	-0.04502			-0.029208	0.016259	0.027861	0.012395	-0.030422	0.01322	-0.019453	-0.00012527	-0.012812	0.0093604	-0.041015	-0.011702	-0.032151	-0.011417	0.08957	-0.0028113	0.065193	-0.049929
1_2_3_4_6-O-PENTATRIMETHYLSILYLGLUCOPYRANOSE	0.014722		dehydroascorbic acid	-0.045514			-0.031847	-0.089787	0.0033165	0.020246	-0.013654	-0.008688	0.0015708	-0.034433	-0.018387	-0.0035131	-0.059386	-0.0081821	-0.099811	0.11856	-0.044193	0.017966	0.032974	-0.027895
L-Serine	0.013176		Pentadecane	-0.045749			-0.012115	-0.014872	0.031636	0.018455	0.00030638	0.01244	0.017765	-0.010401	-0.031317	-0.031288	-0.063724	-0.015366	-0.023606	-0.027611	-0.00026739	-0.035321	0.040296	-0.017113
3-ISOPROPYL-6_10-DIMETHYLUNDECANE-2-OL	0.012733		Urea	-0.046555			-0.11911	0.00069939	-0.016699	-0.0066454	0.0081662	0.0063263	-0.019959	0.036488	-0.01651	-0.0022743	-0.027111	-0.011596	-0.005584	0.029902	0.02904	-0.001667	0.0084619	0.029598
Glycerol	0.0076174		2-TRIMETHYLSILOXYPENT-2-ENOIC ACID TRIMETHYLSILYL ESTER	-0.04729			0.12564	0.35438	0.20632	0.021083	0.0041979	-0.059608	-0.046143	0.12331	0.094171	-0.0092268	-0.046791	0.044229	0.060013	-0.14789	0.036972	0.047711	0.13003	0.038455
1-UNDECANOL	0.0024413		Nonanoric acid	-0.051234			-0.1127	-0.063579	-0.027878	-0.012927	-0.015749	0.039938	0.014223	-0.026236	-0.051457	-0.011949	-0.02912	-0.040395	-0.030256	-0.0025558	0.0072002	0.014015	0.035208	0.019445
GABA	-0.0032454		L-5-Oxoproline	-0.051997			0.032198	0.027509	0.0060068	-0.015265	0.056254	0.035507	0.066247	0.078386	-0.014203	0.0065266	0.12622	-0.00054309	0.020431	-0.017829	-0.073292	0.03366	-0.10598	0.0078417
D-(+)-Trehalose	-0.0037831		6-deoxyglucose	-0.055447			-0.050246	-0.078947	-0.032043	-0.0042665	-0.016126	0.0028719	-0.032625	-0.027113	0.025193	-0.11762	0.1755	-0.21776	-0.060009	0.10972	-0.1831	0.15657	0.16251	-0.068036
L-(-)-Malic acid	-0.0061225		2-Hydroxypyridine	-0.055779			-0.013074	-0.1236	-0.07982	0.20822	-0.068138	-0.05294	-0.07428	-0.020225	0.078209	-0.050472	-0.22418	0.024103	0.038598	0.01781	0.10171	0.11185	-0.18407	0.071752
2-Oxoglutaric acid	-0.0061627		Alanine	-0.056185			-0.008565	-0.0064161	0.0043841	-0.024479	0.0092985	0.010724	-0.012801	0.0041478	-0.054461	-0.071042	-0.01835	0.018984	0.022586	0.073953	-0.17166	0.19119	-0.01713	0.05788
Pentadecane	-0.0071819		citric acid	-0.059524			0.043058	-0.15071	-0.052633	0.029483	0.046579	0.047074	-0.0098559	0.004561	-0.023552	-0.066993	-0.015165	-0.10759	-0.050528	-0.016735	-0.11947	-0.15617	-0.16251	-0.0285
2-TRIMETHYLSILOXYPENT-2-ENOIC ACID TRIMETHYLSILYL ESTER	-0.0078661		Tetracosa	-0.060259			-0.053011	0.048624	-0.0042856	0.40375	-0.27618	-0.18125	-0.22641	0.15397	0.041218	-0.24337	0.12605	0.10915	-0.084094	0.022669	0.046181	-0.13625	0.034099	0.0094243
D-(-)-Arabinose	-0.010714		Mesaconic acid	-0.060314			-0.11062	-0.0085283	-0.064533	-0.010119	0.067953	-0.057926	0.017277	0.011656	-0.010884	-0.057481	0.032761	0.045257	0.047622	-0.065672	-0.059542	-0.060184	-0.037372	-0.015961
galactonic acid	-0.011578		Glyceric acid	-0.062378			-0.011461	0.018736	-0.043364	0.041778	0.011583	0.053616	-0.024684	0.057998	0.020424	0.023521	-0.018334	0.0050911	0.034002	-0.15768	-0.13165	-0.050403	-0.10971	0.030198
3-aminoisobutyric acid	-0.01291		Tricosane	-0.063339			0.052288	-0.0058479	0.050528	0.090814	-0.015332	-0.020993	-0.065732	0.067406	0.025401	0.058519	-0.086927	-0.12972	-0.01291	-0.017206	-0.014349	-0.14135	0.067575	-0.058089
D-(+)-Xylose	-0.016369		Inositol	-0.064662			0.031835	-0.020588	0.004889	0.0014958	-0.032703	0.033083	-0.030156	-0.01417	-0.0088058	-0.0036376	-0.033353	0.0083476	0.017624	-0.0082034	0.063555	-0.026069	0.058017	0.030254
4-Hydroxypyridine	-0.017736		Myo-inositol	-0.06535			0.02161	0.023446	-0.019439	0.071783	-0.090293	0.091309	0.041902	0.11473	-0.025919	0.086412	0.060304	-0.053794	-0.047953	-0.086756	-0.17231	-0.059595	0.0996	0.011063
(-)-Shikimic acid	-0.025689		N-acetylmannosamine	-0.066433			-0.058823	0.02772	0.026211	0.033099	0.041239	-0.013763	-0.015511	0.0051281	-0.023335	-0.023915	-0.040368	0.040583	-0.010265	-0.014198	0.056161	-0.035971	0.033363	0.063887
Psicose	-0.031283		L-Threonine	-0.07072			-0.088343	-0.008642	-0.0087069	-0.011212	0.0011445	0.022056	-0.0021301	-0.0024078	-0.038134	0.00024116	-0.026545	-0.01694	-0.047856	-0.022639	0.076719	0.0078968	0.043305	-0.015385
Tyramine	-0.031703		glycerol-3-galactoside	-0.070795			-0.03336	-0.051337	-0.013319	0.051826	-0.050373	0.045803	-0.023663	0.029962	-0.010113	0.0057308	0.03229	-0.043423	-0.050511	-0.11203	-0.043099	0.020145	-0.0029284	-0.0023608
alpha-Lactose	-0.031871		3-aminoisobutyric acid	-0.071514			-0.066463	0.035262	0.025525	-0.036946	0.044175	-0.037956	-0.047295	-0.026457	-0.050765	-0.11215	-0.038513	0.0043074	0.039374	-0.11261	-0.012415	0.086202	-0.0010281	0.014024
Lactic acid	-0.032137		D-(-)-Mannitol	-0.072486			0.063758	0.0049239	0.0043837	0.033849	0.019392	-0.024414	-0.0099415	0.058029	-0.010505	0.0016016	-0.01054	0.037323	0.025941	0.0050506	0.035052	0.014184	-0.05034	0.016471
DL-Malic acid	-0.036546		Gly-Gly	-0.072715			-0.087543	-0.18355	0.055984	-0.14008	-0.26269	-0.37657	0.39122	0.25413	-0.1412	-0.055108	0.079724	-0.031593	0.35341	0.2128	0.066619	0.16798	-0.006988	-0.01749
Glycolic acid	-0.041072		D-Xylulose	-0.074672			-0.11267	-0.035032	0.0033407	0.0055644	-0.0017981	0.011046	-0.0088192	-0.023257	-0.040567	-0.024955	-0.049435	0.019402	-0.040221	-0.012581	0.060218	0.041085	0.082094	0.053042
N-acetylmannosamine	-0.043761		isothreonic acid	-0.078282			0.070247	0.035358	0.027805	0.008141	0.049798	-0.012445	-0.028293	0.043116	-0.032682	-0.045582	0.066261	-0.0004883	0.081897	-0.10257	0.010956	-0.020796	0.0022997	0.036932
Phosphate	-0.044849		Psicose	-0.079512			-0.097736	-0.03355	0.11135	0.042019	-0.19723	-0.002755	0.01453	0.030244	-0.19517	0.23181	0.060836	-0.091179	0.02268	-0.26161	0.077817	-0.062123	-0.043447	0.0071944
Hexose	-0.0459		Pentadecanoic acid	-0.080849			0.040634	-0.11341	0.033053	0.0031022	-0.037466	-0.080952	-0.0044448	-0.058215	0.0051656	-0.00016656	-0.10565	0.024703	-0.10935	0.098743	-0.064435	0.03539	-0.0042765	0.061379
1_3-Dihydroxyacetone dimer	-0.049555		Levoglucosan	-0.083519			0.025087	0.0010621	0.015211	-0.012677	0.013246	-0.0072883	-0.015266	-0.050957	-0.0064523	-0.086531	-0.094393	-0.028848	0.039072	-0.27347	-0.011701	0.12181	0.11645	-0.0015873
inositol-4-monophosphate	-0.052116		Sucrose	-0.084838			-0.046236	-0.03387	0.065164	-0.088754	-0.058849	0.0031251	-0.15928	-0.033368	0.010711	0.37419	0.30178	0.27258	-0.17512	0.1145	0.042691	0.13779	-0.035109	-0.097747
Sinigrin	-0.052598		Icosanoic acid	-0.088308			-0.12972	-0.0043889	-0.0034803	0.022717	0.031338	-0.042109	-0.0069814	0.0077007	-0.0043097	-0.023313	0.003066	-0.0090839	-0.0069723	-0.03208	-0.035237	-0.015511	-0.054181	0.039773
Ethanolamine	-0.055297		Glucose	-0.088428			-0.0094525	-0.013192	-0.032941	-0.022871	-0.012476	0.030272	-0.0050771	0.035256	-0.0024757	0.016292	-0.00927	-0.022882	-0.017434	0.034687	0.050863	-0.0064331	0.017092	0.043384
1-methylgalactose	-0.055567		D-(-)-Ribose	-0.091515			-0.011602	-0.015192	0.013871	-0.0021408	0.016159	0.0077252	0.028034	0.018934	-0.011269	-0.05637	0.11212	-0.0381	0.0052254	-0.10921	0.064828	-0.0055582	-0.048406	-0.010703
D-Fructose 6-phosphate	-0.058801		Salicyl alcohol-b-glucoside	-0.097614			-0.05204	0.045916	-0.013586	-0.015531	0.059375	0.0045994	0.013961	0.069192	-0.0083675	-0.040823	0.11248	-0.037213	0.048787	-0.091142	0.054998	-0.010513	-0.036048	0.006469
fructose-6-phosphate	-0.059033		L-Iditol	-0.099122			-0.054946	-0.026007	0.012493	0.028691	0.0049394	-0.034753	-0.022803	-0.0056912	-0.012123	-0.024388	-0.011137	-0.023627	-0.0020487	-0.062935	-0.045348	-0.00029313	0.016699	-0.033483
glycine	-0.06048		Glycerol	-0.099342			0.13652	-0.094145	0.012132	0.003126	-0.048574	-0.013244	-0.0063729	-0.037837	-0.0011623	-0.0036836	-0.022564	0.032484	0.0067641	0.037798	0.0097476	0.0059938	-0.093875	0.08708
L-(-)-Phenylalanine	-0.060966		inositol-4-monophosphate	-0.10024			-0.086377	-0.015605	-0.022427	0.0025371	0.0095006	0.005555	-0.0046999	0.025171	-0.044819	-0.0041442	0.02407	-0.053572	-0.034899	0.0076722	-0.0063016	-0.024499	0.02035	0.026896
Gly-Gly	-0.062022		methanolphosphate	-0.10608			-0.028041	-0.0058178	-0.12535	0.043425	0.066699	-0.058931	0.0068224	0.027946	0.31909	0.13396	-0.073096	-0.049552	-0.075712	0.2392	0.16261	-0.038176	0.15559	-0.16314
Erythronic acid	-0.063161		Erythronic acid	-0.10804			0.036875	-0.024896	0.0027269	0.0028843	-0.032448	0.028498	-0.028073	-0.015747	-0.011281	-0.0060964	-0.033291	3.2621e-05	0.017246	-0.0070799	0.060719	-0.027047	0.053891	-0.036546
L-Iditol	-0.063532		2-hydroxyglutaric acid	-0.11559			-0.0010596	0.069987	0.17551	0.093037	-0.16703	0.031896	-0.039964	0.10743	-0.19357	0.32114	-0.082142	-0.18385	0.12785	0.055546	0.022701	0.15081	-0.16944	-0.00035041
3_7_11_15-TETRAMETHYL-1-HEXADECEN-3-OL	-0.064485		N-Acetyl galactosamine	-0.11567			0.11149	-0.10341	0.0020559	0.043925	-0.0095542	-0.020485	-0.030942	0.0064598	-0.027032	0.0082969	0.036878	0.06457	0.043494	0.0041419	0.054087	-0.032098	0.097759	-0.020769
L-Ascorbic acid	-0.064927		Phosphate	-0.11884			-0.017199	-0.026891	-0.011103	-0.04499	-0.041332	0.054481	0.0078833	-0.026366	-0.025106	0.0050093	-0.034249	-0.026159	-0.017896	0.015688	0.043407	0.0028887	0.049907	0.12059
D-(-)-Fructose	-0.067888		Sinapic acid	-0.12339			-0.080697	-0.013681	0.0016924	0.0050733	0.0096561	0.029819	-0.036708	0.0011196	-0.01609	-0.014605	-0.020277	0.06037	-0.01588	0.0065165	0.086693	0.079122	0.039137	0.095038
2-Hydroxypyridine	-0.068423		2-Oxoglutaric acid	-0.1248			0.00649	0.0025637	0.0099391	0.0022673	0.020147	-0.031752	-0.0043983	0.059787	0.013437	-0.0062953	-0.016469	0.044589	-0.033457	0.063502	-0.0039128	0.054313	0.003097	0.010216
Glyceric acid	-0.074833		cis-Aconitic acid	-0.12636			-0.024575	0.0016493	-0.012564	-0.035729	0.033081	0.010078	-0.029867	0.0055717	-0.056742	-0.050083	0.0046349	-0.0821	0.036624	0.023277	-0.19219	0.036304	-0.012961	-0.02818
3_4-dihydroxycinnamic acid	-0.076764		D-(+)-Trehalose	-0.12858			0.016777	0.066923	0.13849	0.0061213	-0.0053807	-0.013717	-0.20044	0.0051803	-0.0015892	0.27128	-0.12329	-0.42311	0.060944	0.14687	0.10937	-0.052498	0.027206	0.04088
Sinapic acid	-0.076779		2-ketoglucose dimethylacetal	-0.13013			0.33546	-0.098097	0.0039838	-0.028662	-0.077642	0.08676	-0.018398	-0.04644	0.033697	0.021456	0.023298	0.0001603	0.071888	-0.014519	0.10082	-0.042749	0.098995	0.055301
methanolphosphate	-0.079012		isohexonic acid	-0.13582			0.23686	0.052561	-0.36308	-0.26715	0.040675	-0.47495	-0.27417	-0.011414	-0.18485	-0.10534	0.16649	-0.23654	-0.15522	-0.19381	0.090977	0.008891	-0.054833	-0.097885
3-ETHYL-2_6_10-TRIMETHYLUNDECANE	-0.088522		(-)-Shikimic acid	-0.13593			0.025149	-0.073427	0.037131	0.057312	-0.041157	0.056923	-0.056502	-0.0021538	-0.11394	0.052427	-0.03775	-0.093372	0.061299	0.015091	0.0217	-0.070589	0.021174	0.010315
Glucose	-0.088522		gluconic acid	-0.13887			0.016717	-0.080513	-0.06153	-0.032408	0.0058005	-0.058204	0.02698	0.098818	-0.062371	0.11889	0.19092	0.039982	0.030506	-0.010884	-0.019665	0.34011	-0.046736	0.025413
5_6-Dihydrouracil	-0.090975		Glucose-1-phosphate	-0.13958			-0.088815	-0.020765	0.040242	0.051511	-0.06569	0.0034052	0.055018	-0.012272	0.035593	-0.058342	-0.16123	0.052263	0.014864	0.057182	0.18326	-0.030302	-0.17965	0.079244
Inositol	-0.093906		L-Serine	-0.1398			-0.12823	0.0015066	0.060549	0.089558	-0.048174	-0.034158	-0.055611	0.037684	-0.16858	0.068289	-0.026098	-0.18854	-0.033017	0.034508	0.085403	-0.13877	-0.12569	0.031295
Myo-inositol	-0.094319		D-(-)-Fructose	-0.14107			0.19033	0.02264	0.055804	0.0071458	-0.023861	0.00070413	-0.011143	0.032928	0.0042528	-0.0029455	0.0012773	-0.0037796	0.020362	-0.010383	0.06639	0.0089899	0.048632	0.014316
Nonanoric acid	-0.098849		L-Ascorbic acid	-0.14761			-0.054728	-0.018655	-0.020367	0.011873	-0.035111	-0.086665	-0.13517	-0.013851	0.051355	0.017507	-0.09842	-0.10578	0.36141	0.020668	-0.24154	0.089024	0.43507	-0.016129
6-Hydroxynicotinic acid	-0.10658		Uridine 5'-diphospho-N-acetylglucosamine	-0.14815			-0.075472	-0.01595	0.0030006	0.032585	0.018746	-0.0038272	0.012497	0.017368	0.019037	0.013287	-0.033449	0.0019998	-0.027443	-0.0082283	0.010384	-0.06824	-0.0667	-0.039124
glycerol-3-galactoside	-0.11121		3-Aminopropionitrile	-0.14887			-0.084849	0.014993	0.0083852	0.04199	0.084045	-0.033049	0.010114	0.027802	0.0088351	-0.092678	0.026526	0.14522	0.010532	-0.010173	-0.10266	0.092984	0.00020538	0.020074
L-Glutamic acid	-0.11483		L-(-)-Phenylalanine	-0.14932			-0.062986	-0.0045294	-0.00072219	-0.0052013	0.0078114	-0.014215	0.0060712	-0.0011143	0.026097	0.0082093	-0.023698	0.020241	-0.10914	0.061389	0.037883	0.021035	0.039164	-0.0044706
Alanine	-0.11646		1_3-Dihydroxyacetone dimer	-0.15178			0.060922	0.028521	-0.015268	0.046346	-0.0024098	0.0256	0.0097012	0.090728	-0.038147	0.057748	0.017147	0.017152	0.046072	0.021061	-0.0074668	-0.059436	-0.043341	0.040628
L-Rhamnose	-0.12605		D-(+)-Xylose	-0.15204			0.058577	-0.47967	0.27299	0.095806	0.43511	0.030965	0.032708	0.4447	-0.041326	0.0093917	-0.0011972	0.10398	-0.042804	-0.22303	0.10429	-0.029973	0.11415	-0.070055
isothreonic acid	-0.12606		D-(-)-Arabinose	-0.15545			0.024169	-0.008519	-0.088148	0.079976	-0.016988	-0.083631	0.034835	0.034915	-0.11274	0.013763	-0.0059377	-0.025339	-0.035204	0.14079	0.17675	0.037039	0.24021	0.042567
Sucrose	-0.14307		L-Glutamic acid	-0.16931			0.025865	0.0064832	-0.014846	-0.028349	-0.02595	0.045341	0.0032058	0.022026	0.0011387	0.029635	-0.0033661	-0.01754	-0.0041275	-0.022746	0.020101	-0.00090518	0.0095996	0.0012623
Succinic acid	-0.15687		1_2_3_4_6-O-PENTATRIMETHYLSILYLGLUCOPYRANOSE	-0.17071			-0.032288	-0.031868	-0.0039392	-0.00122	-0.02393	0.032281	0.0054675	-0.0038167	-0.026478	0.020777	-0.022006	-0.012091	-0.0029969	0.020061	0.022184	-0.0055053	0.0237	-0.048763
dehydroascorbic acid	-0.16259		glycerol-alpha-phosphate	-0.17784			0.0027892	-0.21861	-0.076159	0.022908	-0.030374	0.0070097	-0.02318	-0.039806	-0.037184	0.03797	0.012098	-0.0020609	-0.023369	0.049739	-0.13451	0.0022867	-0.060986	0.020965
O-TRIMETHYLSILYL-N-DI-TRIMETHYLSILYLAMINOETHANOL	-0.18658		D-Fructose 6-phosphate	-0.18408			-0.0028908	-0.15487	-0.054114	0.041371	-0.00028316	-0.00086695	0.0012853	-0.0079396	-0.026723	-0.017313	0.0076393	0.042637	-0.031241	0.038093	-0.044997	-0.014668	-0.011107	-0.028115
D-(+)-Galactose	-0.18726		fructose-6-phosphate	-0.18482			-0.010773	0.038494	-0.0027797	0.0098532	0.024994	0.011577	0.04106	0.02147	0.043462	-0.040036	0.0082422	0.080669	0.078341	-0.0055816	-0.047418	0.06936	0.12412	0.0010505
16-METHYLHEPTADECANOIC ACID METHYL ESTER	-0.21618		3-ETHYL-2_6_10-TRIMETHYLUNDECANE	-0.18529			0.045852	-0.002658	0.012281	-0.015929	-0.0085279	-0.026232	-0.022878	0.053031	0.0063377	0.073613	-0.0053859	0.0010212	0.0042599	0.045977	0.029412	-0.076648	0.10875	-0.053427
D-(+)-Maltose	-0.22518		L-Aspartic acid	-0.19218			0.12768	0.21972	0.084314	0.064201	0.05121	-0.019471	-0.022852	0.15485	0.040716	0.00062737	0.04605	0.043556	0.054921	-0.055579	-0.0056294	0.070271	-0.019799	-0.085699
n-acetyl-d-hexosamine	-0.23073		alpha-Lactose	-0.19531			0.10368	-0.094186	0.02823	0.024631	0.0063984	0.003316	-0.022394	-0.044912	-0.031897	-0.091691	-0.0028946	0.052079	0.030997	0.030581	-0.0040794	0.096454	0.071633	0.041844

[truncated: 10 more sheets: PLS-DA SCORES-watering, PLS-DA SCORES-spraying, PLS-DA Loadings-watering, PLS-DA Loadings-spraying, PLS-DA coef-watering, PLS-DA coef-spraying, PLS-DA VIP SCORES-watering, PLS-DA VIP SCORES-spraying, Pathway analysis-watering, Pathway analysis-spraying]
